# Supplementary material for: MSN, MWCNT and ZnO nanoparticle-induced CHO-K1 cell polarisation is linked to cytoskeleton ablation
Source: J Nanobiotechnology. 2021 Feb 12;19:45. doi: 10.1186/s12951-021-00779-7 (PMC7881565; doi:10.1186/s12951-021-00779-7)
Supplement: Supplementary file 3 — Additional file 3: Table S2. Comparative proteomic profile of MSN15, ZnO5 and MWCNT5 NPs. [file 12951_2021_779_MOESM3_ESM.xlsx]

## Sheet: Total protein list
entry no.	Unique ID	Protein probability	Protein description	Protein Name	115/114 fold change	116/114 fold change	117/114 fold change	Peptides	Protein Length	Function	Catalytic activity	Biological Process	Cellular Component	Molecular Function
1	A0A0G2JZ79	1	NAD-dependent protein deacetylase sirtuin-1	Sirt1	2.9	4.4	1.6	NKVDDLEVSEPK+VDDLEVSEPKSCVEEK	555	NAD-dependent protein deacetylase that links transcriptional regulation directly to intracellular energetics and participates in the coordination of several separated cellular functions such as cell cycle, response to DNA damage, metobolism, apoptosis and autophagy. Can modulate chromatin function through deacetylation of histones and can promote alterations in the methylation of histones and DNA…	NAD(+) + an acetylprotein = nicotinamide + O-acetyl-ADP-ribose + a protein.	GO:0006915 cellular processGO:0007569 cellular processGO:1904646 cellular processGO:0071236 cellular processGO:1904644 cellular processGO:0070301 cellular processGO:0071407 cellular processGO:1904648 cellular processGO:0071303 cellular processGO:0070932 cellular component organization or biogenesisGO:0007517 developmental processGO:0010667 regulationGO:0060548 regulationGO:0043392 regulationGO:20…	GO:0030424 (other, cell projection) GO:0005829 (cytoplasm, intracellular) GO:0030426 (other, cell projection) GO:0005634 (nucleus, intracellular) GO:0016605 (nucleus, intracellular)	GO:0019899 (binding, protein binding) GO:0046872 (binding, ion binding) GO:0070403 (binding, cofactor binding) GO:0017136 (catalytic activity, hydrolase activity) GO:0043422 (binding, protein binding)
2	A2AJ76	1	Hemicentin-2	Hmcn2	2.88889	1.55556	5.33333	DGMALMGEGAQGSVHFAAVKTSDAGLYR+DGQALRR+GIPPPNITWHKDGQALR+NRAGSTSVAFR+QAPGGPQEAIQVR				GO:0030335 regulationGO:0050896 response to stimulusGO:0006939 interaction with cells and organisms	GO:0005604 (extracellular, extracellular matrix) GO:0005938 (cytoplasm, cell periphery) GO:0030054 (other) GO:0032154 (cell surface, cell division site) GO:0005576 (extracellular)	GO:0005509 (binding, ion binding)
3	A2AUM9	1	Centrosomal protein of 152 kDa	Cep152	2.1	1.7	4.5	HTTLRSPSEMPR+NQEAVRLEK+TMEKAQEQKR		Necessary for centrosome duplication; the function seems also to involve CEP63, CDK5RAP2 and WDR62 through a stepwise assembled complex at the centrosome that recruits CDK2 required for centriole duplication (By similarity). Acts as a molecular scaffold facilitating the interaction of PLK4 and CENPJ, 2 molecules involved in centriole formation (By similarity). Proposed to snatch PLK4 away from PL…		GO:0030030 cellular component organization or biogenesisGO:0007099 cellular component organization or biogenesisGO:0051298 cellular component organization or biogenesisGO:0098535 cellular component organization or biogenesis	GO:0005814 (cytoskeleton, intracellular) GO:0005813 (cytoskeleton, intracellular) GO:0098536 (other intracellular organelles, intracellular) GO:0005654 (nucleus, intracellular) GO:0000242 (cytoskeleton, intracellular)	GO:0019901 (binding, protein binding)
4	B2RY04	1	Dedicator of cytokinesis protein 5	Dock5	3.33333	2.11111	4.44444	ARKSGILSSEPGSQ+SGILSSEPGSQ	1868	Guanine nucleotide exchange factor (GEF) for Rho and Rac. GEF proteins activate small GTPases by exchanging bound GDP for free GTP (PubMed:18396277). Along with DOCK1, mediates CRK/CRKL regulation of epithelial and endothelial cell spreading and migration on type IV collagen (By similarity).		GO:1904694 regulationGO:0010634 regulationGO:1900026 interaction with cells and organismsGO:1904754 regulationGO:0007264 regulation	GO:0005737 (cytoplasm, intracellular) GO:0005829 (cytoplasm, intracellular) GO:0005886 (plasma membrane, cell periphery)	GO:0005085 (molecular function regulator, guanyl-nucleotide exchange factor activity)
5	D3ZUI5	1	Protein cordon-bleu	Cobl	1	1	1	FLGFFKVNKR+KAPSTTITATSEKPQR+RAPPPPSPGLLGQDK+RSNSKAEHLGLSGADSDEDPSK+SVRLVVNYLRTQK+TAEQASEGRPK+TISKPSAVAETEAPPIGKVKEFWR+TSSQYVASAIAK	1133	Plays an important role in the reorganization of the actin cytoskeleton. Binds to and sequesters actin monomers (G actin). Nucleates actin polymerization by assembling three actin monomers in cross-filament orientation and thereby promotes growth of actin filaments at the barbed end. Can also mediate actin depolymerization at barbed ends and severing of actin filaments. Promotes formation of cell…		GO:0051639 cellular component organization or biogenesisGO:0030041 cellular component organization or biogenesis	GO:0005938 (cytoplasm, cell periphery) GO:0005856 (cytoskeleton, intracellular) GO:0005829 (cytoplasm, intracellular) GO:0005886 (plasma membrane, cell periphery) GO:0001726 (other, cell leading edge)	GO:0003785 (binding, protein binding)
6	E9Q0C6	1	Acrosomal protein KIAA1210	Kiaa1210	2.6	2.1	3.9	DSASTTNVK+EHSFLKLLLEKK+HHSQSPVR+RSSQCSSTPR	1637				GO:0001669 (other intracellular organelles, endomembrane system)
7	O08784	1	Treacle protein	Tcof1	3.2	2.1	3.5	EEEAATERAK+TVNSVSHPGSGK+TVVHLLSGK	1320	Nucleolar protein that acts as a regulator of RNA polymerase I by connecting RNA polymerase I with enzymes responsible for ribosomal processing and modification. Required for neural crest specification: following monoubiquitination by the BCR(KBTBD8) complex, associates with NOLC1 and acts as a platform to connect RNA polymerase I with enzymes responsible for ribosomal processing and modification…		GO:0014032 cellular processGO:0014029 cellular processGO:0006417 regulationGO:0042790 cellular process	GO:0005829 (cytoplasm, intracellular) GO:0001650 (nucleus, intracellular) GO:0005730 (nucleus, intracellular) GO:0005634 (nucleus, intracellular)	GO:0046982 (binding, protein binding) GO:0003723 (binding, heterocyclic compound binding) GO:0001042 (binding, protein binding)
8	O70244	1	Cubilin	Cubn	2.7	1.5	4.6	AEFREECGGR+AVPGGCGGIIQLSR+DFVEIWENHTSGR+FSSDKLECGEVLTASTGIIESPGHPNVYPR+GEIHSPNYPNNYR+IADLHQPR+ICEWTITVQEGR+LIDKLCGDTTPAPIR+QVCGGDLHGPTGTFTSPNYPNPNPHAR+VNVTNEFKSSGNTMK+WVVNVDAYHIIHGR+YCGNNMPPPGATTGSQLHVLFHTDGINSGEK+YCGNSTPSSVDTSSNVASVK	3623	Cotransporter which plays a role in lipoprotein, vitamin and iron metabolism, by facilitating their uptake. Binds to ALB, MB, Kappa and lambda-light chains, TF, hemoglobin, GC, SCGB1A1, APOA1, high density lipoprotein, and the GIF-cobalamin complex. The binding of all ligands requires calcium. Serves as important transporter in several absorptive epithelia, including intestine, renal proximal tub…		GO:0008203 metabolic processGO:0015889 localizationGO:0020028 localizationGO:0001701 developmental processGO:0070207 cellular component organization or biogenesisGO:0006898 localizationGO:0007584 response to stimulusGO:0006766 metabolic process	GO:0016324 (plasma membrane, apical part of cell) GO:0031526 (plasma membrane, cell periphery) GO:0005905 (other, clathrin-coated pit) GO:0030135 (other intracellular organelles, intracellular) GO:0030666 (endosome, intracellular) GO:0010008 (endosome, endomembrane system) GO:0043202 (other intracellular organelles, intracellular) GO:0005765 (other intracellular organelles, intracellular) GO:0016…	GO:0005509 (binding, ion binding) GO:0031419 (binding, heterocyclic compound binding) GO:0015235 (transporter, vitamin transporter activity) GO:0008144 (binding, drug binding) GO:0030492 (binding, protein binding) GO:0042802 (binding, protein binding) GO:0004872 (molecular transducer activity, receptor activity)
9	O70608	1	Synaptonemal complex protein 2	Sycp2	4.375	1.625	5.25	DIQTISNILISIGR+NNSVMNIK+NSQDEITTPSR	1505	Major component of the axial/lateral elements of synaptonemal complexes (SCS) during meiotic prophase (PubMed:9592139, PubMed:9933407). Plays a role in the assembly of synaptonemal complexes. Required for normal meiotic chromosome synapsis during oocyte and spermatocyte development and for normal male and female fertility. Required for insertion of SYCP3 into synaptonemal complexes. May be involv…		GO:0051301 cellular processGO:0007143 cellular component organization or biogenesisGO:0009566 interaction with cells and organismsGO:0048808 developmental processGO:0007140 cellular component organization or biogenesisGO:0043066 regulation	GO:0000800 (chromosome, intracellular) GO:0005634 (nucleus, intracellular) GO:0000795 (chromosome, intracellular)	GO:0003677 (binding, heterocyclic compound binding) GO:0046982 (binding, protein binding)
10	P00173-2	1	Isoform Short of Cytochrome b5	Cyb5a	1.16667	0.777778	2.33333	IGELHPDDR+LEEHPGGEEVLR+SKSTWVILHHK+STWVILHH+STWVILHHK+TWVILHHK+TYIIGELHPDDR+YYTLEEIQK		Cytochrome b5 is a membrane bound hemoprotein which function as an electron carrier for several membrane bound oxygenases. It is also involved in several steps of the sterol biosynthesis pathway, particularly in the C-6 double bond introduction during the C-6 desaturation.		GO:0055114 metabolic processGO:0046686 response to stimulus	GO:0005829 (cytoplasm, intracellular) GO:0005783 (er, endomembrane system) GO:0005789 (er, endomembrane system) GO:0070062 (extracellular, extracellular exosome) GO:0016021 (other, membrane part) GO:0043231 (other intracellular organelles, intracellular) GO:0005739 (mitochondria, intracellular) GO:0031090 (other, organelle membrane)	GO:0009055 (electron carrier activity) GO:0019899 (binding, protein binding) GO:0020037 (binding, heterocyclic compound binding) GO:0046872 (binding, ion binding)
11	P01830	1	Thy-1 membrane glycoprotein	Thy1	3.1	1.7	3.9	HVLSGTLGVPEHTYR+KHVLSGTLGVPEHTYR+VISLTACLVNQNLR+VNLFSDR+VNLFSDRFIK	161	May play a role in cell-cell or cell-ligand interactions during synaptogenesis and other events in the brain.		GO:0001525 developmental processGO:0098609 interaction with cells and organismsGO:0007267 cellular processGO:0007010 cellular component organization or biogenesisGO:0048041 interaction with cells and organismsGO:0007229 regulationGO:0045576 cellular processGO:0043066 regulationGO:0050771 regulationGO:0030336 regulationGO:0048147 regulationGO:0070571 regulationGO:0006469 regulationGO:0061099 regul…	GO:0031362 (plasma membrane, cell periphery) GO:0046658 (plasma membrane, cell periphery) GO:0016324 (plasma membrane, apical part of cell) GO:0030673 (plasma membrane, cell leading edge) GO:0009986 (cell surface, cell surface) GO:0005829 (cytoplasm, intracellular) GO:0032590 (plasma membrane, cell leading edge) GO:0005783 (er, endomembrane system) GO:0009897 (plasma membrane, cell periphery) GO:…	GO:0019899 (binding, protein binding) GO:0034235 (binding, carbohydrate derivative binding) GO:0005096 (molecular function regulator, enzyme regulator activity) GO:0005178 (binding, macromolecular complex binding) GO:0019901 (binding, protein binding)
12	P02696	1	Retinol-binding protein 1	Rbp1	2.63636	1.81818	3.27273	ALDVNVALR+CMTTVSWDGDK+EFEEDLTGIDDR+EFEEDLTGIDDRK+IANLLKPDK+KIANLLKPDKEIVQDGDHMIIR	135	Intracellular transport of retinol.		GO:0030852 regulationGO:0033189 response to stimulusGO:0002138 regulationGO:0042572 regulationGO:0006776 cellular process	GO:0044297 (other, cell body) GO:0005829 (cytoplasm, intracellular) GO:0005654 (nucleus, intracellular)	GO:0016918 (binding, lipid binding) GO:0019841 (binding, lipid binding) GO:0005215 (transporter)
13	P06683	1	Complement component C9	C9	3.22222	1.88889	4.77778	FSATEVPEK+HCLGFNMDLR+IPLQDDLK+MSPIYNLIPLK+PIYNLIPLK+SCVDVLGDR+STFLDDVK		Constituent of the membrane attack complex (MAC) that plays a key role in the innate and adaptive immune response by forming pores in the plasma membrane of target cells. C9 is the pore-forming subunit of the MAC.		GO:0001906 otherGO:0006957 regulationGO:0006958 regulationGO:0019835 cellular processGO:0051260 cellular component organization or biogenesis	GO:0072562 (extracellular, extracellular region part) GO:0005829 (cytoplasm, intracellular) GO:0070062 (extracellular, extracellular exosome) GO:0005615 (extracellular, extracellular region part) GO:0005579 (plasma membrane, cell periphery) GO:0044218 (other, other organism part) GO:0005886 (plasma membrane, cell periphery)
14	P09581	1	Macrophage colony-stimulating factor 1 receptor	Csf1r	2.16667	1.5	3.25	DPAHSWNLLAQEVTVVEGQEAVLPCLITDPALK+DSVSLMR	977	Tyrosine-protein kinase that acts as cell-surface receptor for CSF1 and IL34 and plays an essential role in the regulation of survival, proliferation and differentiation of hematopoietic precursor cells, especially mononuclear phagocytes, such as macrophages and monocytes. Promotes the release of proinflammatory chemokines in response to IL34 and CSF1, and thereby plays an important role in innat…	ATP + a [protein]-L-tyrosine = ADP + a [protein]-L-tyrosine phosphate.	GO:0007411 cellular component organization or biogenesisGO:0008283 single-organism processGO:0045217 cellular component organization or biogenesisGO:0071345 cellular processGO:0036006 cellular processGO:0019221 regulationGO:0021879 cellular processGO:0030097 developmental processGO:0006954 response to stimulusGO:0045087 immune system processGO:0038145 regulationGO:0043066 regulationGO:0008285 reg…	GO:0009986 (cell surface, cell surface) GO:1990682 (macromolecular complex, protein complex) GO:0016021 (other, membrane part) GO:0043231 (other intracellular organelles, intracellular) GO:0016020 (other) GO:0005654 (nucleus, intracellular) GO:0005886 (plasma membrane, cell periphery)	GO:0005524 (binding, carbohydrate derivative binding) GO:0019955 (binding, protein binding) GO:0005011 (catalytic activity, transferase activity) GO:0042803 (binding, protein binding) GO:0019903 (binding, protein binding) GO:0004714 (catalytic activity, transferase activity)
15	P10867	1	L-gulonolactone oxidase	Gulo	3.09091	1	3.63636	EKLDPTGMFLNSYLEK+ESSNLSHK+FKQHVQDWAIPR+QHVQDWAIPR+VLQVDKEKK	440	Oxidizes L-gulono-1,4-lactone to hydrogen peroxide and L-xylo-hexulonolactone which spontaneously isomerizes to L-ascorbate.	L-gulono-1,4-lactone + O(2) = L-ascorbate + H(2)O(2).	GO:0019853 cellular process	GO:0005789 (er, endomembrane system) GO:0016021 (other, membrane part) GO:0031090 (other, organelle membrane)	GO:0003885 (catalytic activity, oxidoreductase activity) GO:0050660 (binding, cofactor binding) GO:0050105 (catalytic activity, oxidoreductase activity)
16	P20060	1	Beta-hexosaminidase subunit beta	Hexb	2.58333	1.5	3.16667	GSYSLSHVYTPNDVR+NLLTPCYNQK+SVQMFPR	536	Responsible for the degradation of GM2 gangliosides, and a variety of other molecules containing terminal N-acetyl hexosamines, in the brain and other tissues.	Hydrolysis of terminal non-reducing N-acetyl-D-hexosamine residues in N-acetyl-beta-D-hexosaminides.	GO:0043615 cellular processGO:0006874 regulationGO:0044267 cellular processGO:0006689 cellular processGO:0030203 metabolic processGO:0006687 cellular processGO:0019915 regulationGO:0007626 behaviorGO:0007040 cellular component organization or biogenesisGO:0008049 behaviorGO:0042552 cellular processGO:0050905 interaction with cells and organismsGO:0050885 interaction with cells and organismsGO:000…	GO:0001669 (other intracellular organelles, endomembrane system) GO:0042582 (other intracellular organelles, endomembrane system) GO:0070062 (extracellular, extracellular exosome) GO:0005615 (extracellular, extracellular region part) GO:0005764 (other intracellular organelles, intracellular) GO:0016020 (other)	GO:0008375 (catalytic activity, transferase activity) GO:0004563 (catalytic activity, hydrolase activity) GO:0016787 (catalytic activity, hydrolase activity) GO:0046982 (binding, protein binding) GO:0042803 (binding, protein binding)
17	P26284	1	Pyruvate dehydrogenase E1 component subunit alpha, somatic form, mitochondrial	Pdha1	2	2	3.81818	AAASTDYYK+EIDVEVR+EIEDAAQFATADPEPPLEELGYHIY+FAAAYCR+GDFIPGLR+RGDFIPGLRVDGMDILCVR+SKSDPIMLLK+YGMGTSVER	390	The pyruvate dehydrogenase complex catalyzes the overall conversion of pyruvate to acetyl-CoA and CO(2), and thereby links the glycolytic pathway to the tricarboxylic cycle.	Pyruvate + [dihydrolipoyllysine-residue acetyltransferase] lipoyllysine = [dihydrolipoyllysine-residue acetyltransferase] S-acetyldihydrolipoyllysine + CO(2).	GO:0006086 cellular processGO:0006006 metabolic processGO:0006099 cellular process	GO:0005967 (mitochondria, intracellular) GO:0005739 (mitochondria, intracellular) GO:0045254 (macromolecular complex, intracellular)	GO:0004739 (catalytic activity, oxidoreductase activity) GO:0004738 (catalytic activity, oxidoreductase activity)
18	P26453-2	1	Isoform 2 of Basigin	Bsg	3.55556	1.77778	4.66667	KSEHASEGEFVK+NINVEGPPR+SEHASEGEFVK+TQLTCFLNSSGIDIVGHRWMR+VGKKSEHASEGEFVK+YTVDADDR		Plays an important role in targeting the monocarboxylate transporters SLC16A1, SLC16A3 and SLC16A8 to the plasma membrane. Plays pivotal roles in spermatogenesis, embryo implantation, neural network formation and tumor progression. Stimulates adjacent fibroblasts to produce matrix metalloproteinases (MMPS). Seems to be a receptor for oligomannosidic glycans. In vitro, promotes outgrowth of astroc…		GO:0046697 developmental processGO:0007566 developmental processGO:0042475 developmental processGO:0072659 cellular component organization or biogenesisGO:0051591 response to stimulusGO:0046689 response to stimulusGO:0043434 response to stimulus	GO:0002080 (other intracellular organelles, endomembrane system) GO:0070062 (extracellular, extracellular exosome) GO:0005925 (other, anchoring junction) GO:0005887 (plasma membrane, cell periphery) GO:0042470 (other intracellular organelles, intracellular) GO:0045121 (other, membrane part) GO:0005739 (mitochondria, intracellular) GO:0042383 (plasma membrane, cell periphery)	GO:0045296 (binding, protein binding) GO:0005537 (binding, carbohydrate binding)
19	P28073	1	Proteasome subunit beta type-6	Psmb6	3.1	1.9	3.8	DGSSGGVIR+VTDKLTPIHDHIFCCR		Component of the 20S core proteasome complex involved in the proteolytic degradation of most intracellular proteins. This complex plays numerous essential roles within the cell by associating with different regulatory particles. Associated with two 19S regulatory particles, forms the 26S proteasome and thus participates in the ATP-dependent degradation of ubiquitinated proteins. The 26S proteasom…	Cleavage of peptide bonds with very broad specificity.	GO:0051603 cellular process	GO:0005737 (cytoplasm, intracellular) GO:0005634 (nucleus, intracellular) GO:0005839 (macromolecular complex, intracellular) GO:0019774 (macromolecular complex, intracellular)	GO:0004298 (catalytic activity, hydrolase activity)
20	P40307	1	Proteasome subunit beta type-2	Psmb2	0.346154	0.730769	1.76923	FILNLPTFSVR+MEYLIGIQGPDYVLVASDR+VAASNIVQMK	201	Component of the 20S core proteasome complex involved in the proteolytic degradation of most intracellular proteins. This complex plays numerous essential roles within the cell by associating with different regulatory particles. Associated with two 19S regulatory particles, forms the 26S proteasome and thus participates in the ATP-dependent degradation of ubiquitinated proteins. The 26S proteasom…	Cleavage of peptide bonds with very broad specificity.	GO:0051603 cellular processGO:0014070 response to stimulusGO:0010243 response to stimulus	GO:0005737 (cytoplasm, intracellular) GO:0070062 (extracellular, extracellular exosome) GO:0016020 (other) GO:0005654 (nucleus, intracellular) GO:0005839 (macromolecular complex, intracellular) GO:0019774 (macromolecular complex, intracellular)	GO:0004298 (catalytic activity, hydrolase activity)
21	P52759	1	2-iminobutanoate/2-iminopropanoate deaminase	Rida	4.44444	1.55556	3.55556	GSRIEIEAIAVQGPFTTAGL+KVISTSKAPAAIGAYSQAVLVDR+PGGVAEEAK+TYFQGNLPARAAYQVAALPKGSR		May also function as an endoribonuclease, cleaving mRNA phosphodiester bonds of single-stranded RNA. Thereby, may inhibit protein translation.	2-iminopropanoate + H(2)O = pyruvate + NH(3).	GO:0007420 developmental processGO:0070314 cellular processGO:0001822 developmental processGO:0030324 developmental processGO:0050680 regulationGO:0017148 regulationGO:1901565 metabolic processGO:0033993 response to stimulusGO:1902074 response to stimulus	GO:0005829 (cytoplasm, intracellular) GO:0070062 (extracellular, extracellular exosome) GO:0005759 (mitochondria, intracellular) GO:0005634 (nucleus, intracellular) GO:0005777 (peroxisome/microbody, intracellular)	GO:0019239 (catalytic activity, deaminase activity) GO:0016892 (catalytic activity, hydrolase activity) GO:0043167 (binding, ion binding) GO:0036041 (binding, ion binding) GO:1904012 (binding, platinum binding) GO:0042803 (binding, protein binding) GO:0003723 (binding, heterocyclic compound binding) GO:0046914 (binding, ion binding) GO:1904013 (binding, xenon atom binding)
22	P54823	1	Probable ATP-dependent RNA helicase DDX6	Ddx6	2.5	1.3	4.4	DILARAKNGTGK+ELALQVSQICIQVSK+FGHLGLAINLITYDDR+VDHVQMIVLDEADK	483	In the process of mRNA degradation, plays a role in mRNA decapping (By similarity). Blocks autophagy in nutrient-rich conditions by repressing the expression of ATG-related genes through degration of their transcripts (PubMed:26098573).	ATP + H(2)O = ADP + phosphate.	GO:0033962 cellular component organization or biogenesisGO:0045665 regulationGO:0006417 regulationGO:0010501 cellular processGO:0007283 interaction with cells and organismsGO:0019827 developmental processGO:0019074 cellular component organization or biogenesis	GO:0005737 (cytoplasm, intracellular) GO:0010494 (nucleus, intracellular) GO:0005829 (cytoplasm, intracellular) GO:0000792 (chromosome, intracellular) GO:0016020 (other) GO:0005739 (mitochondria, intracellular) GO:0005730 (nucleus, intracellular) GO:0005634 (nucleus, intracellular) GO:0001520 (cytoskeleton, cell projection) GO:0043186 (nucleus, intracellular) GO:0000932 (nucleus, intracellular) G…	GO:0005524 (binding, carbohydrate derivative binding) GO:0004004 (catalytic activity, hydrolase activity) GO:0045296 (binding, protein binding) GO:0019904 (binding, protein binding) GO:0003723 (binding, heterocyclic compound binding)
23	Q03336	1	Regucalcin	Rgn	1	1	1	CGESPVWEEASK+DGMSAEGLLR+DYSEMYVTCAR+GIAPYSYAG+IECVLRENYR+MEKDEQIPDGMCIDVEGK+QSGGYVATIGTK+VGVDAPVSSVALR+YFAGTMAEETAPAVLER	299	Gluconolactonase with low activity towards other sugar lactones, including gulonolactone and galactonolactone. Catalyzes a key step in ascorbic acid (vitamin C) biosynthesis. Can also hydrolyze diisopropyl phosphorofluoridate and phenylacetate (in vitro). Calcium-binding protein. Modulates Ca(2+) signaling, and Ca(2+)-dependent cellular processes and enzyme activities.	D-glucono-1,5-lactone + H(2)O = D-gluconate.	GO:0007568 developmental processGO:0006874 regulationGO:0001822 developmental processGO:0019853 cellular processGO:0001889 developmental processGO:0097421 developmental processGO:0043066 regulationGO:1903011 regulationGO:1903611 regulationGO:0051344 regulationGO:2000279 regulationGO:1903625 regulationGO:0050680 regulationGO:1901318 regulationGO:0034260 regulationGO:1903634 regulationGO:0045019 re…	GO:0005737 (cytoplasm, intracellular) GO:0005829 (cytoplasm, intracellular) GO:0005576 (extracellular) GO:0005634 (nucleus, intracellular)	GO:0005509 (binding, ion binding) GO:0030234 (molecular function regulator, enzyme regulator activity) GO:0004341 (catalytic activity, hydrolase activity) GO:0008270 (binding, ion binding)
24	Q07456	1	Protein AMBP	Ambp	2.58333	1.5	3.16667	CIQFHYGGCK+DCLQTCR+EDSCQLNYSEGPCLGMQER+KEDSCQLNYSEGPCLGMQER+RGVCEEITGAYQK	349	Trypstatin is a trypsin inhibitor.		GO:0030163 metabolic processGO:0051604 metabolic processGO:0018298 cellular process	GO:0072562 (extracellular, extracellular region part) GO:0009986 (cell surface, cell surface) GO:0070062 (extracellular, extracellular exosome) GO:0031012 (extracellular, extracellular matrix) GO:0005615 (extracellular, extracellular region part) GO:0043231 (other intracellular organelles, intracellular) GO:0005886 (plasma membrane, cell periphery)	GO:0020037 (binding, heterocyclic compound binding) GO:0019862 (binding, macromolecular complex binding) GO:0042803 (binding, protein binding) GO:0004867 (molecular function regulator, enzyme regulator activity) GO:0036094 (binding, small molecule binding)
25	Q3U962	1	Collagen alpha-2(V) chain	Col5a2	1	1	1	GQPGSMGLPGPK+GSSGDLGKPGEAGNAGVPGQR+VGPTGATGDK		Type V collagen is a member of group I collagen (fibrillar forming collagen). It is a minor connective tissue component of nearly ubiquitous distribution. Type V collagen binds to DNA, heparan sulfate, thrombospondin, heparin, and insulin. Type V collagen is a key determinant in the assembly of tissue-specific matrices.		GO:0071230 cellular processGO:0030199 cellular component organization or biogenesisGO:0048592 developmental processGO:1903225 regulationGO:0001503 interaction with cells and organismsGO:0001501 developmental processGO:0043588 developmental process	GO:0005581 (macromolecular complex, protein complex) GO:0005588 (extracellular, extracellular matrix) GO:0031012 (extracellular, extracellular matrix) GO:0005615 (extracellular, extracellular region part)	GO:0005201 (structural molecule activity, extracellular matrix structural constituent) GO:0046872 (binding, ion binding) GO:0046332 (binding, protein binding)
26	Q3UNH4	1	G protein-regulated inducer of neurite outgrowth 1	Gprin1	3.375	2.5	5.25	DPQLLGKK+EAVSSGEGGSVSVRMAETVSAR+ERPGSTGEGDLVSLR+SGVKVITQIPGATSPGK+SIGSLPEREPSASTSQK+SPSAEAAAPPPGPRTR		May be involved in neurite outgrowth.		GO:0031175 cellular component organization or biogenesis	GO:0030426 (other, cell projection) GO:0005886 (plasma membrane, cell periphery)	GO:0051219 (binding, protein binding)
27	Q3UVV9	1	von Willebrand factor A domain-containing protein 3A	Vwa3a	2.81818	1.81818	3.54545	ELASLSGGR+INSSIQLPR+TATEFLRELASLSGGR
28	Q4FZT8	1	SPRY domain-containing protein 4	Spryd4	3.3	1.5	4.1	KWHSMLANEK+SWVFSYAQR	207				GO:0005739 (mitochondria, intracellular) GO:0005634 (nucleus, intracellular)
29	Q4KLP0	1	Probable 2-oxoglutarate dehydrogenase E1 component DHKTD1, mitochondrial	Dhtkd1	3.33333	1.77778	4.77778	DVIIDLLCYR+GRLNLLTGLLQLPPELMFR+KDVIIDLLCYR+LNGHLANVAHYSPPAPHLQAR+LNLLTGLLQLPPELMFR+WQGLVQPAACVTTWDTGVPLELLR	920	The 2-oxoglutarate dehydrogenase complex catalyzes the overall conversion of 2-oxoglutarate to succinyl-CoA and CO(2). It contains multiple copies of three enzymatic components: 2-oxoglutarate dehydrogenase (E1), dihydrolipoamide succinyltransferase (E2) and lipoamide dehydrogenase (E3) (By similarity).	2-oxoglutarate + [dihydrolipoyllysine-residue succinyltransferase] lipoyllysine = [dihydrolipoyllysine-residue succinyltransferase] S-succinyldihydrolipoyllysine + CO(2).	GO:0006091 cellular processGO:0006096 cellular processGO:0006099 cellular process	GO:0005739 (mitochondria, intracellular) GO:0045252 (macromolecular complex, intracellular)	GO:0004591 (catalytic activity, oxidoreductase activity) GO:0030976 (binding, cofactor binding)
30	Q562C4	1	Methyltransferase-like protein 7B	Mettl7b	5.66667	3	6.66667	FIVAYGENMK+HIGDGCHLTR+KRELFSQIK+KVLQEVQR+QLADSSMDVVVCTLVLCSVQSPR+WLPVGPHIMGK	244	Probable methyltransferase.			GO:0005789 (er, endomembrane system) GO:0005811 (other intracellular organelles, intracellular)	GO:0008168 (catalytic activity, transferase activity)
31	Q5RK27	1	Solute carrier family 12 member 7	Slc12a7	4	2.42857	6.28571	DGASHLIQSAGLGGMK+LIAEKHRNK+VEHGPPHTK		Mediates electroneutral potassium-chloride cotransport when activated by cell swelling. May mediate K(+) uptake into Deiters' cells in the cochlea and contribute to K(+) recycling in the inner ear. Important for the survival of cochlear outer and inner hair cells and the maintenance of the organ of Corti. May be required for basolateral Cl(-) extrusion in the kidney and contribute to renal acidif…		GO:0006884 regulationGO:0007268 cellular process	GO:0005887 (plasma membrane, cell periphery)	GO:0022820 (transporter, substrate-specific transporter activity) GO:0015379 (transporter, substrate-specific transporter activity)
32	Q5U2Q7	1	Eukaryotic peptide chain release factor subunit 1	Etf1	3.44444	1.66667	4.77778	GFGGIGGILR+YCFGVEDTLK	437	Directs the termination of nascent peptide synthesis (translation) in response to the termination codons UAA, UAG and UGA. Component of the transient SURF complex which recruits UPF1 to stalled ribosomes in the context of nonsense-mediated decay (NMD) of mRNAs containing premature stop codons (By similarity).		GO:0000184 cellular processGO:0006479 cellular process	GO:0005737 (cytoplasm, intracellular)	GO:1990825 (binding, heterocyclic compound binding) GO:0003747 (binding, heterocyclic compound binding)
33	Q60994	1	Adiponectin	Adipoq	3.77778	2	4	AVLFTYDQYQEK+DKAVLFTYDQYQEK	247	Important adipokine involved in the control of fat metabolism and insulin sensitivity, with direct anti-diabetic, anti-atherogenic and anti-inflammatory activities. Stimulates AMPK phosphorylation and activation in the liver and the skeletal muscle, enhancing glucose utilization and fatty-acid combustion. Antagonizes TNF-alpha by negatively regulating its expression in various tissues such as liv…		GO:0033211 regulationGO:0050873 cellular processGO:0071320 cellular processGO:0035690 cellular processGO:0071872 cellular processGO:0032869 cellular processGO:0007623 otherGO:0070994 response to stimulusGO:0006635 cellular processGO:0019395 cellular processGO:0042593 regulationGO:0006006 metabolic processGO:0034383 regulationGO:0051899 regulationGO:0060081 regulationGO:0045776 regulationGO:003033…	GO:0071944 (other, cell periphery) GO:0009986 (cell surface, cell surface) GO:0005581 (macromolecular complex, protein complex) GO:0005783 (er, endomembrane system) GO:0070062 (extracellular, extracellular exosome) GO:0005615 (extracellular, extracellular region part) GO:0048471 (nucleus, intracellular)	GO:0005179 (binding, protein binding) GO:0042802 (binding, protein binding) GO:0042803 (binding, protein binding) GO:0005102 (binding, protein binding) GO:0033691 (binding, carbohydrate derivative binding)
34	Q61107	1	Guanylate-binding protein 4	Gbp4	0.761905	1	1.28571	KCFVFDRPTSDK+NFQVESEK+TLRGGVIVTGNR	620	Binds GTP, GDP and GMP. Hydrolyzes GTP very efficiently; GDP rather than GMP is the major reaction product. Plays a role in erythroid differentiation.	GTP + H(2)O = GDP + phosphate.	GO:0044406 interaction with cells and organismsGO:0035458 cellular processGO:0071346 cellular processGO:0050830 response to stimulusGO:0042832 response to stimulus	GO:0031410 (other intracellular organelles, intracellular) GO:0005829 (cytoplasm, intracellular) GO:0000139 (other intracellular organelles, endomembrane system) GO:0005634 (nucleus, intracellular) GO:0048471 (nucleus, intracellular) GO:0020005 (extracellular, extracellular organelle)	GO:0005525 (binding, carbohydrate derivative binding) GO:0003924 (catalytic activity, hydrolase activity)
35	Q63003	1	5E5 antigen		3.09091	1.72727	3.09091	GGGAGASGGGR+GGRRGGGAGASGGGR+RGHGPPAAGAAQVSTRGR+TGEEAQDGLLPRGR	825	Might have DNA-binding ability.			GO:0005634 (nucleus, intracellular)	GO:0003677 (binding, heterocyclic compound binding)
36	Q64602	1	Kynurenine/alpha-aminoadipate aminotransferase, mitochondrial	Aadat	4.71429	2.42857	5.85714	AAADKWLR+AGMFLWIK+ATVEIMSR+DFILAAADK+FEGEMFQR+LAAADKWLR+SSSYGIPELLSWLK+SSYGIPELLSWLK+VGFITGPK	425	Transaminase with broad substrate specificity. Has transaminase activity towards aminoadipate, kynurenine, methionine and glutamate. Shows activity also towards tryptophan, aspartate and hydroxykynurenine. Accepts a variety of oxo-acids as amino-group acceptors, with a preference for 2-oxoglutarate, 2-oxocaproic acid, phenylpyruvate and alpha-oxo-gamma-methiol butyric acid. Can also use glyoxylat…	L-2-aminoadipate + 2-oxoglutarate = 2-oxoadipate + L-glutamate.	GO:0006103 cellular processGO:0009058 metabolic processGO:0006536 cellular processGO:0070189 cellular processGO:0033512 cellular processGO:0019441 cellular process	GO:0005739 (mitochondria, intracellular)	GO:0047536 (catalytic activity, transferase activity) GO:0016212 (catalytic activity, transferase activity) GO:0042803 (binding, protein binding) GO:0030170 (binding, cofactor binding) GO:0008483 (catalytic activity, transferase activity)
37	Q6NSW3-2	1	Isoform 2 of A-kinase anchor protein SPHKAP	Sphkap	1	1	1	DAYLSMVK+DSLETSGEVEVEVLKEDIPRDESR+TRLLGGDRWNR		Anchoring protein that binds preferentially to the type I regulatory subunit of c-AMP-dependent protein kinase (PKA type I) and targets it to distinct subcellular compartments. May act as a converging factor linking cAMP and sphingosine signaling pathways. Plays a regulatory role in the modulation of SPHK1 (By similarity).		GO:0010738 regulation	GO:0070062 (extracellular, extracellular exosome) GO:0005739 (mitochondria, intracellular) GO:0030018 (other intracellular organelles, intracellular)	GO:0051018 (binding, protein binding)
38	Q6PB66	1	Leucine-rich PPR motif-containing protein, mitochondrial	Lrpprc	13	1.33333	15.3333	AEGQPVGSALK+DNDKVYSCSMK+GETDLIQK+IHDVLCK+MAALLRPAR+MVAGLDTIGLSK+PITEAVFSALVTGHAR+QAGIEPGPDTYLALLNAHAERGDIGQVR+QNVVFSSETYSTLIGLLLSK+SAGEDVTEKTLLSNCK+TSQKPKKAPVLK+VPENIYKGICNLLNTYHVPELIK+VTYQRLIAAYCNVGDIEGASK		May play a role in RNA metabolism in both nuclei and mitochondria. In the nucleus binds to HNRPA1-associated poly(A) mRNAs and is part of nmRNP complexes at late stages of mRNA maturation which are possibly associated with nuclear mRNA export. May bind mature mRNA in the nucleus outer membrane. In mitochondria binds to poly(A) mRNA. Plays a role in translation or stability of mitochondrially enco…		GO:0051028 localizationGO:0000961 regulationGO:0070129 regulationGO:0006355 regulationGO:0009451 cellular processGO:0006351 cellular process	GO:0000794 (chromosome, intracellular) GO:0005737 (cytoplasm, intracellular) GO:0005856 (cytoskeleton, intracellular) GO:0030529 (nucleus, intracellular) GO:0016020 (other) GO:0005874 (cytoskeleton, intracellular) GO:0042645 (mitochondria, intracellular) GO:0005739 (mitochondria, intracellular) GO:0005637 (nucleus, endomembrane system) GO:0005640 (er, endomembrane system) GO:0005654 (nucleus, int…	GO:0048487 (binding, protein binding) GO:0004519 (catalytic activity, hydrolase activity) GO:0003723 (binding, heterocyclic compound binding) GO:0003697 (binding, heterocyclic compound binding) GO:0031625 (binding, protein binding)
39	Q6PR54-2	1	Isoform 2 of Telomere-associated protein RIF1	Rif1	3.875	2.125	5.375	ISGMERKSSGK+NTESYAIK+VIAGSSPEGVETMELNVR		Key regulator of TP53BP1 that plays a key role in the repair of double-strand DNA breaks (DSBs) in response to DNA damage: acts by promoting non-homologous end joining (NHEJ)-mediated repair of DSBs (PubMed:23333305, PubMed:23306437, PubMed:23306439). In response to DNA damage, interacts with ATM-phosphorylated TP53BP1 (PubMed:23333305, PubMed:23306437, PubMed:23306439). Interaction with TP53BP1 …		GO:0007049 cellular processGO:0006974 cellular processGO:1990830 cellular processGO:0006348 regulationGO:0006281 cellular processGO:2000042 regulationGO:0000122 regulationGO:2001034 regulationGO:0051574 regulationGO:0045830 regulationGO:0019827 developmental processGO:0000723 regulationGO:0043247 regulation	GO:0000781 (chromosome, intracellular) GO:0000793 (chromosome, intracellular) GO:0005737 (cytoplasm, intracellular) GO:0001939 (nucleus, intracellular) GO:0001940 (nucleus, intracellular) GO:0016604 (nucleus, intracellular) GO:0000790 (chromosome, intracellular) GO:0031965 (nucleus, endomembrane system) GO:0005634 (nucleus, intracellular) GO:0005886 (plasma membrane, cell periphery) GO:0035861 (c…
40	Q6ZQ06	1	Centrosomal protein of 162 kDa	Cep162	2	1.4	2.26667	DGLQENEESSK+IEASTVQTVR+LKTESGSPATQQRLR	1403	Required to promote assembly of the transition zone in primary cilia. Acts by specifically recognizing and binding the axonemal microtubule. Localizes to the distal ends of centrioles before ciliogenesis and directly binds to axonemal microtubule, thereby promoting and restricting transition zone formation specifically at the cilia base. Required to mediate CEP290 association with microtubules (B…		GO:0060271 cellular component organization or biogenesis	GO:0005879 (cytoskeleton, cell projection) GO:0005814 (cytoskeleton, intracellular) GO:0005813 (cytoskeleton, intracellular) GO:0005634 (nucleus, intracellular) GO:0005819 (cytoskeleton, intracellular)
41	Q7TMA2-2	1	Isoform 2 of Zinc finger protein 503	Znf503	1	1	1	KDPEAGGGGSAGACR+TGVSVRAAQR		May function as a transcriptional repressor.		GO:0070315 cellular processGO:0008285 regulationGO:0010629 regulationGO:0061351 single-organism processGO:0006355 regulationGO:0006351 cellular process	GO:0005634 (nucleus, intracellular)	GO:0046872 (binding, ion binding) GO:0003676 (binding, heterocyclic compound binding)
42	Q7TQJ8	1	Wilms tumor protein 1-interacting protein	Wtip	3.875	3.125	4.5	GGCGGPEAAPDVPSRPERGPR+GPRAVDEAAPASGRR+TAADDAALLLAGLGLR	398	Adapter or scaffold protein which participates in the assembly of numerous protein complexes and is involved in several cellular processes such as cell fate determination, cytoskeletal organization, repression of gene transcription, cell-cell adhesion, cell differentiation, proliferation and migration. Positively regulates microRNA (miRNA)-mediated gene silencing. Negatively regulates Hippo signa…		GO:0007010 cellular component organization or biogenesisGO:0035195 regulationGO:0035329 regulationGO:0035331 regulationGO:2000637 regulationGO:0022604 regulationGO:0006355 regulationGO:0001666 response to stimulusGO:0006351 cellular process	GO:0005912 (other, anchoring junction) GO:0005911 (other, cell-cell junction) GO:0005829 (cytoplasm, intracellular) GO:0005925 (other, anchoring junction) GO:0005634 (nucleus, intracellular) GO:0000932 (nucleus, intracellular) GO:0005886 (plasma membrane, cell periphery) GO:0005667 (macromolecular complex, intracellular)	GO:0046872 (binding, ion binding) GO:0003714 (transcription factor activity, protein binding, transcription factor activity, transcription factor binding)
43	Q7TT37	1	Elongator complex protein 1	Ikbkap	1.53333	1.4	1.93333	ALVLAQIR+DKVAGLAR+EAFECMR+GNLEVVHHR+TLAGKLVEQR		Acts as subunit of the RNA polymerase II elongator complex, which is a histone acetyltransferase component of the RNA polymerase II (Pol II) holoenzyme and is involved in transcriptional elongation. Elongator may play a role in chromatin remodeling and is involved in acetylation of histones H3 and probably H4. Involved in cell migration. Involved in neurogenesis (PubMed:19185337). Regulates the m…		GO:0030335 regulationGO:0006357 regulationGO:0006351 cellular processGO:0002098 cellular process	GO:0005737 (cytoplasm, intracellular) GO:0005829 (cytoplasm, intracellular) GO:0033588 (macromolecular complex, intracellular) GO:0000123 (nucleus, intracellular) GO:0005730 (nucleus, intracellular) GO:0008023 (nucleus, intracellular)	GO:0008607 (molecular function regulator, enzyme regulator activity) GO:0000993 (binding, macromolecular complex binding)
44	Q80TJ7	1	Histone lysine demethylase PHF8	Phf8	2.7	2	3.8	DIFKKAER+GLKPKDIFK		Histone lysine demethylase with selectivity for the di- and monomethyl states that plays a key role cell cycle progression, rDNA transcription and brain development. Demethylates mono- and dimethylated histone H3 'Lys-9' residue (H3K9Me1 and H3K9Me2), dimethylated H3 'Lys-27' (H3K27Me2) and monomethylated histone H4 'Lys-20' residue (H4K20Me1). Acts as a transcription activator as H3K9Me1, H3K9Me…	Protein N(6),N(6)-dimethyl-L-lysine + 2 2-oxoglutarate + 2 O(2) = protein L-lysine + 2 succinate + 2 formaldehyde + 2 CO(2).	GO:0007420 developmental processGO:0000082 cellular processGO:0071557 cellular component organization or biogenesisGO:0070544 cellular component organization or biogenesisGO:0033169 cellular component organization or biogenesisGO:0035574 cellular component organization or biogenesisGO:0061188 regulationGO:0045943 regulationGO:0045893 regulationGO:0006351 cellular process	GO:0031965 (nucleus, endomembrane system) GO:0005730 (nucleus, intracellular) GO:0005634 (nucleus, intracellular)	GO:0003682 (binding, chromatin binding) GO:0032452 (catalytic activity, demethylase activity) GO:0071558 (catalytic activity, demethylase activity) GO:0051864 (catalytic activity, demethylase activity) GO:0032454 (catalytic activity, demethylase activity) GO:0035575 (catalytic activity, demethylase activity) GO:0005506 (binding, ion binding) GO:0035064 (binding, protein binding) GO:0016706 (catal…
45	Q80UC6	1	Probable G-protein coupled receptor 62	Gpr62	1	1	1	ACTSQAWHLQTLLR+ELARQTPSVSEAT	358	Orphan receptor.			GO:0016021 (other, membrane part) GO:0005886 (plasma membrane, cell periphery) GO:0043235 (macromolecular complex, receptor complex)	GO:0004930 (molecular transducer activity, receptor activity)
46	Q8BII1	1	Prospero homeobox protein 2	Prox2	2.28571	0.428571	1.09524	HLTQQERSCQGLASEGR+NQPSPPGR	593	Transcription regulator. Does not seem to be essential for embryonic development and postnatal survival.		GO:0055007 cellular processGO:0070309 cellular component organization or biogenesisGO:0001946 developmental processGO:0060836 cellular processGO:0000122 regulationGO:0030182 cellular processGO:0045944 regulationGO:0006351 cellular process	GO:0005634 (nucleus, intracellular)	GO:0003677 (binding, heterocyclic compound binding) GO:0001078 (nucleic acid binding transcription factor activity, transcription factor activity, sequence-specific DNA binding)
47	Q8BMA5	1	Protein NPAT	Npat	2.75	1.5	7.25	IEIHLEEPAPSDK+TSGKNLANSSVPMK	1420	Required for progression through the G1 and S phases of the cell cycle and for S phase entry. Activates transcription of the histone H2A, histone H2B, histone H3 and histone H4 genes in conjunction with MIZF. Also positively regulates the ATM, MIZF and PRKDC promoters. Transcriptional activation may be accomplished at least in part by the recruitment of the NuA4 histone acetyltransferase (HAT) co…		GO:0045893 regulationGO:0010468 regulationGO:0000083 regulationGO:0006351 cellular process	GO:0015030 (nucleus, intracellular) GO:0005737 (cytoplasm, intracellular) GO:0097504 (nucleus, intracellular) GO:0005654 (nucleus, intracellular) GO:0005634 (nucleus, intracellular)	GO:0008022 (binding, protein binding) GO:0047485 (binding, protein binding) GO:0003713 (transcription factor activity, protein binding, transcription factor activity, transcription factor binding) GO:0003714 (transcription factor activity, protein binding, transcription factor activity, transcription factor binding)
48	Q8BWR8	1	Rhophilin-2	Rhpn2	2	2.83333	2.41667	GIHFTVEEGDLGFTLR+SASTLCLPEVGLAR	686	Binds specifically to GTP-Rho. May function in a Rho pathway to limit stress fiber formation and/or increase the turnover of F-actin structures in the absence of high levels of RhoA activity (By similarity).		GO:0007165 regulation	GO:0048471 (nucleus, intracellular)
49	Q8CDU5	1	EF-hand domain-containing family member B	Efhb	3.125	1.875	5.75	LMTPPEAK+NTEPLIGLVR	853					GO:0005509 (binding, ion binding)
50	Q9CR21	1	Acyl carrier protein, mitochondrial	Ndufab1	3.09091	1.45455	3.36364	LMCPQEIVDYIADK+LSVNSHFMK+LYDKIDPEKLSVNSHFMK	156	Carrier of the growing fatty acid chain in fatty acid biosynthesis (By similarity). Accessory and non-catalytic subunit of the mitochondrial membrane respiratory chain NADH dehydrogenase (Complex I), which functions in the transfer of electrons from NADH to the respiratory chain (By similarity).		GO:0009245 cellular processGO:0032981 cellular component organization or biogenesisGO:0055114 metabolic processGO:0009249 cellular process	GO:0005829 (cytoplasm, intracellular) GO:0005747 (mitochondria, envelope) GO:0005739 (mitochondria, intracellular) GO:0005654 (nucleus, intracellular)	GO:0000036 (binding, cofactor binding) GO:0000035 (binding, acyl binding) GO:0031177 (binding, amide binding)
51	Q9CZ91	1	Serum response factor-binding protein 1	Srfbp1	3.375	3.5	4.625	DTNTAAKNAASGSK+ESGVHSSAK+GTEDALLKNQRR+NAASGSKEK	441	May be involved in regulating transcriptional activation of cardiac genes during the aging process. May play a role in biosynthesis and/or processing of SLC2A4 in adipose cells.		GO:0030490 cellular component organization or biogenesisGO:0006355 regulationGO:0006351 cellular process	GO:0030686 (ribosome, intracellular) GO:0005634 (nucleus, intracellular) GO:0048471 (nucleus, intracellular)	GO:0003723 (binding, heterocyclic compound binding)
52	Q9D855	1	Cytochrome b-c1 complex subunit 7	Uqcrb	3.625	2.75	3.875	DDTLHETEDVK+DDTLHETEDVKEAIR+DDTLHETEDVKEAIRR+EREEWAK+KEREEWAK+LGLMRDDTLHETEDVKEAIR+RALDLTMRHQILPK+RLPEDLYNDR+SAVSASSK+WYYNAAGFNK	111	This is a component of the ubiquinol-cytochrome c reductase complex (complex III or cytochrome b-c1 complex), which is part of the mitochondrial respiratory chain. This component is involved in redox-linked proton pumping (By similarity).		GO:0009060 cellular processGO:1902600 localizationGO:0006122 cellular processGO:0034551 cellular component organization or biogenesis	GO:0005743 (mitochondria, envelope) GO:0005750 (mitochondria, envelope) GO:0005739 (mitochondria, intracellular)
53	Q9EPU0-2	1	Isoform 2 of Regulator of nonsense transcripts 1	Upf1	2.36364	1.45455	4.09091	ALVEGPLNNLR+EAIDSPVSFLALHNQIR+IHQTGLK+LLGHEVEDVVIKCQLPK+LQQLKDETGELSSADEKR+TFAVDETSVSGYIYHK+TVTSATIVYHLAR		RNA-dependent helicase and ATPase required for nonsense-mediated decay (NMD) of mRNAs containing premature stop codons. Is recruited to mRNAs upon translation termination and undergoes a cycle of phosphorylation and dephosphorylation; its phosphorylation appears to be a key step in NMD. Recruited by release factors to stalled ribosomes together with the SMG1C protein kinase complex to form the tr…		GO:0061158 regulationGO:0044770 cellular processGO:0071347 cellular processGO:0071222 cellular processGO:0006281 cellular processGO:0006260 cellular processGO:0009048 regulationGO:0071044 cellular processGO:0000956 cellular processGO:0000294 cellular processGO:0000184 cellular processGO:0061014 regulationGO:0032204 regulationGO:0006449 regulationGO:0032201 regulation	GO:0000785 (chromosome, intracellular) GO:0035145 (nucleus, intracellular) GO:0000784 (chromosome, intracellular) GO:0005654 (nucleus, intracellular) GO:0005634 (nucleus, intracellular) GO:0000932 (nucleus, intracellular) GO:0044530 (nucleus, intracellular)	GO:0005524 (binding, carbohydrate derivative binding) GO:0004004 (catalytic activity, hydrolase activity) GO:0003682 (binding, chromatin binding) GO:0003723 (binding, heterocyclic compound binding) GO:0042162 (binding, heterocyclic compound binding) GO:0008270 (binding, ion binding)
54	Q9ESB3	1	Histidine-rich glycoprotein	Hrg	4	2.375	4.25	DASEPLAEK+FESEFPQISK+FFGYTPPK+FPFHHQQIGYVYR+LGCPPPPEGK+LGCPPPPEGKDNSDRPR+PFHHQQIGYVYR+SPLVFGFCR+TDKLGCPPPPEGK+WQSEIVIGQCK+YKTDNGDFASFR+YKTDNGDFASFRVER		Plasma glycoprotein that binds a number of ligands such as heme, heparin, heparan sulfate, thrombospondin, plasminogen, and divalent metal ions. Binds heparin and heparin/glycosaminoglycans in a zinc-dependent manner. Binds heparan sulfate on the surface of liver, lung, kidney and heart endothelial cells. Binds to N-sulfated polysaccharide chains on the surface of liver endothelial cells. Inhibit…		GO:0001525 developmental processGO:0061844 immune system processGO:0006935 localizationGO:0050832 response to stimulusGO:0042730 regulationGO:0097037 localizationGO:0015886 localizationGO:0016525 regulationGO:0043537 regulationGO:0007162 interaction with cells and organismsGO:0033629 interaction with cells and organismsGO:0030308 regulationGO:0008285 regulationGO:2001027 regulationGO:0051918 regu…	GO:0072562 (extracellular, extracellular region part) GO:0036019 (endosome, endomembrane system) GO:0061474 (endosome, intracellular) GO:0031982 (other, membrane-bounded organelle)	GO:0004869 (molecular function regulator, enzyme regulator activity) GO:0020037 (binding, heterocyclic compound binding) GO:0043395 (binding, carbohydrate derivative binding) GO:0008201 (binding, carbohydrate derivative binding) GO:0019865 (binding, macromolecular complex binding) GO:0046872 (binding, ion binding) GO:0005102 (binding, protein binding) GO:0004867 (molecular function regulator, enz…
55	Q9ET66-2	1	Isoform 2 of Peptidase inhibitor 16	Pi16	1	1	1	QTMVDLHNQYR+TEDEKQTMVDLHNQYR+TMVDLHNQYR		May inhibit cardiomyocyte growth.		GO:0061052 regulation	GO:0070062 (extracellular, extracellular exosome) GO:0005615 (extracellular, extracellular region part)	GO:0030414 (molecular function regulator, enzyme regulator activity)
56	Q9JLB4	1	Cubilin	Cubn	2.7	2.1	3.9	ADYQVACGGELRGEGVIR+CSWTAVTHESK+DFVEILDGRDSDAPVQGR+DSDAPVQGR+FCSLSAPR+FHTEGGSGYMGFK+GCSHTFIEVGDHESLLR+GEIHSPNYPNNYR+IADLHQPR+ICEWTINVHEGR+IPSSDSQCR+NSLTFQFSSDSSKSGR+SDTALTAR+VNVTNEFKSSGNTMK+YCGENIPPPGATTGSK	3623	Cotransporter which plays a role in lipoprotein, vitamin and iron metabolism, by facilitating their uptake. Binds to ALB, MB, Kappa and lambda-light chains, TF, hemoglobin, GC, SCGB1A1, APOA1, high density lipoprotein, and the GIF-cobalamin complex. The binding of all ligands requires calcium. Serves as important transporter in several absorptive epithelia, including intestine, renal proximal tub…		GO:0008203 metabolic processGO:0042953 localizationGO:0006898 localization	GO:0045177 (other, apical part of cell) GO:0016324 (plasma membrane, apical part of cell) GO:0005903 (other, cluster of actin-based cell projections) GO:0031526 (plasma membrane, cell periphery) GO:0005905 (other, clathrin-coated pit) GO:0005737 (cytoplasm, intracellular) GO:0030139 (endosome, intracellular) GO:0005783 (er, endomembrane system) GO:0005768 (endosome, endomembrane system) GO:007006…	GO:0005509 (binding, ion binding) GO:0031419 (binding, heterocyclic compound binding) GO:0008144 (binding, drug binding) GO:0042803 (binding, protein binding) GO:0004872 (molecular transducer activity, receptor activity)
57	Q9VXG8	1	Serine/threonine-protein kinase ATR	mei-41	2.54545	2.09091	3.45455	DALDLTVR+DMWKLLYNHVNR+QELGAIKENAFK+SGRAQVIR+VYALQHLGDLFGR		Serine/threonine protein kinase which activates checkpoint signaling upon genotoxic stresses such as ionizing radiation (IR), ultraviolet light (UV), or DNA replication stalling, thereby acting as a DNA damage sensor. Recognizes the substrate consensus sequence [ST]-Q. Phosphorylates various proteins, which collectively inhibits DNA replication and mitosis and promotes DNA repair and recombinatio…	ATP + a protein = ADP + a phosphoprotein.	GO:0006974 cellular processGO:0007349 developmental processGO:0030261 cellular component organization or biogenesisGO:0000077 regulationGO:0000076 regulationGO:0006302 cellular processGO:0045002 cellular processGO:0045003 cellular processGO:0001700 developmental processGO:0016321 cellular component organization or biogenesisGO:0007444 developmental processGO:0051321 cellular processGO:0000706 cel…	GO:0005634 (nucleus, intracellular)	GO:0005524 (binding, carbohydrate derivative binding) GO:0003677 (binding, heterocyclic compound binding) GO:0016301 (catalytic activity, transferase activity) GO:0004672 (catalytic activity, transferase activity) GO:0004674 (catalytic activity, transferase activity)
58	A0A061HWZ8	1	Taste receptor type 2 member	H671_8g19401	1.5	1.33333	1.66667	MCENSDGMKAK+TLMIFLLQEPK+VQVLSPR	514			GO:0050909 interaction with cells and organisms	GO:0016021 (other, membrane part)	GO:0004930 (molecular transducer activity, receptor activity)
59	A0A061I065	1	Glyceraldehyde-3-phosphate dehydrogenase	H671_7g18522	3.33333	3	3.77778	IGLLVTRAAFTSGK+WGDAGAEYVVESTGVFTTMEKAGAHLKGGSR	127					GO:0004365 (catalytic activity, oxidoreductase activity)
60	A0A061I1C8	1	Fibrous sheath-interacting protein 2	H671_6g15789	1.64286	1.71429	2.78571	EKVIEETETK+IKVVKPAK+ILAEGPSSSDKLQYK+LINEIMSIISK+NVLNVILK+TGRLDVKPLEAVGR+VTGSRSFNGPR+VVGIVQVESTR+YRVTGSR	6234
61	A0A061I4D4	1	Sodium channel protein	H671_4g11825	0.875	2.1875	2.1875	DGSPEGETRKTK+SNRSFLASFR+VPSVSQAGAK	1713	Mediates the voltage-dependent sodium ion permeability of excitable membranes.			GO:0001518 (plasma membrane, cell periphery)	GO:0005248 (transporter, substrate-specific transporter activity)
62	A0A061I552	1	Centromere protein F-like protein	H671_5g15050	3.125	4	4.375	DVSDVLHDK+EIPAASVR+HFSTEEKLKESQR+LINQIESEK+LNQQENSLILEK	2981					GO:0070840 (binding, macromolecular complex binding) GO:0042803 (binding, protein binding) GO:0008134 (binding, protein binding)
63	A0A061IDD2	1	Forkhead-associated domain-containing protein 1	H671_2g6338	2.27778	0.777778	1.38889	EVSESINYERLKIR+IKMTTLEERLR+KNSSSQSTNSK+NSSSQSTNSKTLR	1334
64	A0A061IFD4	1	Synemin-like protein	H671_3g8538	2.875	3.875	4.5	DAGSEVEAR+GNVAAGATNSAQSNDR+GSEERNLR+MFDSKEK+TRESQQRTDEPK+TVPLQRMVDQR	1545			GO:0031443 interaction with cells and organismsGO:0045104 cellular component organization or biogenesis	GO:0005912 (other, anchoring junction) GO:0043034 (other intracellular organelles, intracellular) GO:0005882 (cytoskeleton, intracellular) GO:0060053 (cytoskeleton, intracellular) GO:0042383 (plasma membrane, cell periphery)	GO:0019215 (binding, macromolecular complex binding) GO:0005200 (structural molecule activity, structural constituent of cytoskeleton) GO:0008307 (structural molecule activity, structural constituent of muscle) GO:0017166 (binding, protein binding)
65	A0A061IHC7	1	Coiled-coil domain-containing protein	H671_2g6191	1	1	1	NNSLLKIMQTK+NSIAKLISEMK	252
66	A0A096MK24	1	MORC family CW-type zinc finger 4	Morc4	4.875	1.25	5.375	ANPYSSAAPAATAGNGK+LPGKVDPSTLPAR+NMAKTKNR+RANPYSSAAPAATAGNGK	928					GO:0008270 (binding, ion binding)
67	A0A0B7FPD7	1	Protein NRDE2 homolog	Nrde2	2.26667	1.33333	1.86667	AEMAVSVLSKALAAHPANR+DDMKTEVSLAR+DDRDRHSK+GSNRQVELGK+LRLFWKACVWLR+LRTANFR+NKPNEASKIYR	1150			GO:0006396 cellular process
68	A0A0B7FW37	1	NFX1-type zinc finger-containing protein 1	Znfx1	1	1	1	DRMIGAAYK+FPQEEVNMNSR+GSSVGIQFDAPPGKAR+TRLSQILEAQGGR	2082					GO:0046872 (binding, ion binding)
69	A0A0B7G3Y7	1	DnaJ homolog subfamily C member 11	Dnajc11	2.36364	1.90909	3.72727	LLSMRGR+NEYARLAQAAR	569				GO:0016021 (other, membrane part)
70	A0A0G2JTX7	1	Collagen type VI alpha 5 chain	Col6a5	2	0.55	1.3	EVLRNASLRAK+FQIYQKAAFNSLLQVTVR+GGSGLPGSQGPPGR+MDKPELSYVVK+SVTIFSVGVYGANR+TEFGFTTFDSESIMK+VCALHDCK	2632
71	A0A0G2JVW6	1	Similar to OEF2	RGD1563091	8	3.5	12.5	DETWQQIPK+ITIPIKPTHFGQLR+TAASPEAKGSKSEK+TRRSLEALK	1593			GO:0034058 cellular component organization or biogenesis	GO:0005829 (cytoplasm, intracellular) GO:0005769 (endosome, endomembrane system) GO:0043231 (other intracellular organelles, intracellular)
72	A0A0G2K1J3	1	Similar to hypothetical protein DKFZp434G072	RGD1309170	1	1	1	KPLVASR+KPLVASRMCSGAASPSSDVMNTR+MCSGAASPSSDVMNTRINR	334
73	A0A0G2K8Z9	1	Kinesin family member 13B	Kif13b	3.75	2	4.75	EASYIAEELDK+GSLLSEPAIQVRR+LHVEVMR+LNLPKKK	1843			GO:0030705 localizationGO:0007018 cellular processGO:0050770 regulation	GO:0005829 (cytoplasm, intracellular) GO:0005871 (cytoskeleton, intracellular) GO:0005902 (other, cell projection) GO:0033270 (other, cell projection)	GO:0071889 (binding, protein binding) GO:0005524 (binding, carbohydrate derivative binding) GO:0016887 (catalytic activity, hydrolase activity) GO:0008017 (binding, protein binding) GO:0003777 (catalytic activity, hydrolase activity) GO:0019901 (binding, protein binding)
74	A0A0K6FTG9	1	Cytoskeleton-associated protein 5 [Mus musculus]	RSOLAG22IIIB_03954	7.75	3.5	11.75	DLSRFLNMVILR+SMTSSRR+TGAAEGLGLTMK+TSLSFVLSQAYDPISKQKAPK+YGGIPRPASPAVAGR+YLGALSGK	2175
75	A0A0L0NET8	1	Protein mms22	TOPH_02613	3.33333	2.22222	4.22222	ATVMDVLHASAAASLDVMR+DAGAAGGRAGHDARGR+MLAVFEAVRGEWAPGGSSAVGAAGLDGDIGMAIATLASLR+TGATGALRKSNGSSGNR+TLLSILCGLGLSR+TSDSPDPLTSLSR	2720			GO:0006281 cellular processGO:0031297 cellular process	GO:0005634 (nucleus, intracellular) GO:0000808 (chromosome, intracellular)
76	A0A0N0NKS1	1	Double-strand break repair protein mus-23	AB675_12078	0.555556	1.11111	1.03704	DAKRDEEIMAR+DEEIMARMALDNIR+GGRSAAAATTRGR+SAAAATTRGRGGATAR+SATGKKGSR	776			GO:0006302 cellular processGO:0051321 cellular process	GO:0030870 (nucleus, intracellular)	GO:0008408 (catalytic activity, hydrolase activity) GO:0004519 (catalytic activity, hydrolase activity) GO:0030145 (binding, ion binding)
77	A0A0U2UZZ5	1	Interferon-induced double-stranded RNA-activated protein kinase	eIF2aK2	5.28571	4.14286	3.71429	NKYTMDSR+TYGIGSGATKQEAKQSAAK	527			GO:0000186 regulationGO:0034198 cellular processGO:0030968 regulationGO:0045087 immune system processGO:0043066 regulationGO:0033689 regulationGO:0017148 regulationGO:0045071 regulationGO:0032722 regulationGO:0051092 regulationGO:1901224 regulationGO:0032874 regulationGO:0046777 cellular processGO:1902036 regulationGO:1902033 regulationGO:1900225 regulationGO:0035455 response to stimulusGO:000963…	GO:0005829 (cytoplasm, intracellular) GO:0016020 (other) GO:0048471 (nucleus, intracellular)	GO:0005524 (binding, carbohydrate derivative binding) GO:0003725 (binding, heterocyclic compound binding) GO:0004694 (catalytic activity, transferase activity) GO:0042802 (binding, protein binding)
78	A0A140UHW6	1	tRNA (guanine(26)-N(2))-dimethyltransferase	Trmt1	3	2.11111	4.88889	AASEGLAER+AASEGLAERR	638		2 S-adenosyl-L-methionine + guanine(26) in tRNA = 2 S-adenosyl-L-homocysteine + N(2)-dimethylguanine(26) in tRNA.			GO:0046872 (binding, ion binding) GO:0004809 (catalytic activity, transferase activity) GO:0000049 (binding, heterocyclic compound binding)
79	A0A166P7S2	1	Methyl methanesulfonate-sensitivity protein 22	AAL_05001	2.91667	1.83333	2.58333	FVRLKGSNGPVK+GSKSNGIKAHQSR+NPSKLDPK+NRGSKSNGIK	2167			GO:0006281 cellular processGO:0031297 cellular process	GO:0005634 (nucleus, intracellular)
80	A0A1C3KW56	1	Crossover junction endonuclease MUS81, putative	MUS81	5.42857	2.57143	5.42857	ESENTPSEVCNEEQK+MEEGSYLKK+NYMNSAK+TNDGVGSVGSK	1373					GO:0003677 (binding, heterocyclic compound binding) GO:0004519 (catalytic activity, hydrolase activity)
81	B1B0V2	1	Expressed sequence AU022751	AU022751	0.653846	1	1.19231	DTDESEGEAPGPSGPR+DTDESEGEAPGPSGPRGR+GLEALRDTDESEGEAPGPSGPR+SSASVVSPEARPEAQSAGR	589
82	B2GV63	1	Carbohydrate sulfotransferase	Chst14	1.93333	0.733333	2.86667	SAKTLARTPK+TPKRAPLGR	375			GO:0016051 metabolic processGO:0050655 cellular process	GO:0070062 (extracellular, extracellular exosome) GO:0000139 (other intracellular organelles, endomembrane system) GO:0016021 (other, membrane part)	GO:0001537 (catalytic activity, transferase activity)
83	D3Z8L1	1	Hypothetical protein LOC100359752	LOC100359752	2.18182	1.72727	4.09091	DFLSNMGK+NLCSQGNR+NVSALSTLK+VLAGNLSQK	681
84	D3ZIG2	1	RCG32178	Tp53tg5	1.22222	1.5	1.77778	CWYSVLRVPQILQISAR+MVLSPSADVRGAGCR+VKEKNAELQEVR	268				GO:0005634 (nucleus, intracellular)
85	D3ZL10	1	Collagen type VI alpha 6 chain	Col6a6	4.6	1.5	2.9	DHTLEAAK+DLSMFAPNMTQIIKDVTQYR+DNSIQGPK+GAAGFPGPR+GKTVSAGIPGEPGSPGEPGPPGR+GLQGDDGSPGYGSIGR+GPKGLRGDPGTPGR+IIKDVTQYR+MKGMMASLVRDIK+NQVRFGALK+YADDPEVLFYLDELGTK	2264				GO:0005578 (extracellular, extracellular matrix)
86	D3ZMR4	1	NUT midline carcinoma, family member 1	Nutm1	3	2.375	5.875	GSSRAMWGDDR+NSASPGTRK	1118
87	D3ZVE0	1	Similar to zinc finger protein 407 (Predicted), isoform CRA_b	Zfp407	1.85714	0.952381	0.952381	ALPNVSPSSCDFSTSDTLPLK+HENDEDGSVKGADPR+TQMKANAQPVLEQMQMGK+WALNNHVK	2244					GO:0003676 (binding, heterocyclic compound binding) GO:0008270 (binding, ion binding)
88	D4A1M4	1	Fc fragment of IgA and IgM receptor	Fcamr	4.375	0.875	5.25	LVSGETGGTVTIR+NSLSGANALR	533				GO:0016021 (other, membrane part)	GO:0019862 (binding, macromolecular complex binding) GO:0001791 (binding, macromolecular complex binding) GO:0004888 (molecular transducer activity, receptor activity)
89	D4A206	1	Treacle ribosome biogenesis factor 1	Tcof1	3.07692	0.384615	3.15385	QMKASPR+TPLASASGKAAAVVPPPK+TVNSVLPPASGKTAVQLLSGK	1395			GO:0014032 cellular processGO:0014029 cellular processGO:0006417 regulation	GO:0005829 (cytoplasm, intracellular) GO:0001650 (nucleus, intracellular)	GO:0046982 (binding, protein binding) GO:0003723 (binding, heterocyclic compound binding) GO:0001042 (binding, protein binding)
90	D4A5N1	1	Ninein-like	Ninl	2	1.84615	2.84615	QELEELFSKLDRDGDGR+RQQLKLQADEEEQAR+TGAPAEWPGPGR	1393				GO:0005829 (cytoplasm, intracellular) GO:0045171 (extracellular, extracellular region part)	GO:0005509 (binding, ion binding)
91	D4A885	1	ATP-binding cassette subfamily A member 13	Abca13	6.5	2.66667	6	NDKATYK+NMLWDPQKVQSDLR	4347				GO:0016021 (other, membrane part)	GO:0005524 (binding, carbohydrate derivative binding) GO:0016887 (catalytic activity, hydrolase activity) GO:0005215 (transporter)
92	D4AAG8	1	Structural maintenance of chromosomes flexible hinge domain-containing 1	Smchd1	2.7	1.8	4.4	IAHLAQIEDDR+ICLIKASSLK+LGMTPMR+LPGTSHGGSKK+LVPDTQPATPAVSNVR	2006			GO:0051276 cellular component organization or biogenesisGO:0060821 regulationGO:0043584 developmental process	GO:0001740 (chromosome, intracellular) GO:0000784 (chromosome, intracellular)	GO:0005524 (binding, carbohydrate derivative binding) GO:0016887 (catalytic activity, hydrolase activity)
93	D4AAN8	1	DNA helicase B	Helb	1.4375	1.625	1.9375	AGSLPGRMRVSIPDENTK+ETTKKDK+HYTDHLIKDHKK+LSKLVILGDVR	1087			GO:0006974 cellular processGO:0006269 cellular processGO:2000042 regulationGO:1903775 regulationGO:0006396 cellular process	GO:0005658 (chromosome, intracellular) GO:0005737 (cytoplasm, intracellular) GO:0005662 (chromosome, intracellular) GO:0035861 (chromosome, intracellular)	GO:0043141 (catalytic activity, hydrolase activity) GO:0004004 (catalytic activity, hydrolase activity) GO:0003723 (binding, heterocyclic compound binding) GO:0017116 (catalytic activity, hydrolase activity)
94	D4AB06	1	HAUS augmin-like complex, subunit 5	Haus5	1	1	1	GSSLLLLSHTLGLPVGK+SLCYGEGLKEEGLK+TQFLQNLLTPQAR	616			GO:0007098 cellular component organization or biogenesisGO:0051225 cellular component organization or biogenesis	GO:0005813 (cytoskeleton, intracellular) GO:0070652 (cytoskeleton, intracellular)
95	E6ZZV2	1	Related to DNA repair protein MUS-42	sr10810.2	1.44444	5	2.88889	DEWDAAR+LIETRLDQVESQTGFVKK+SGQSVLNFGSAKR+SPVTHIVASNLTPK	1490			GO:0006281 cellular process		GO:0003684 (binding, heterocyclic compound binding)
96	E9PTP9	1	Submandibular gland protein C	Smgc	2.6	2.3	4.1	AGLGTYSRFGLGVLLSGK+GRGRGSGNGLMLQDQPAPASGR+GSGATSGSSK+SLFDLIKAILR+TVDTSGLSTESAISNEENLSGSGDSNK	674				GO:0005576 (extracellular)
97	F1LTG2	1	Alpha-kinase 2	Alpk2	3.36364	0.363636	4.36364	ADAIMALGNNR+GSTLESGKK+GSTLESGKKSR+SLAGERTEEK	2040				GO:0005737 (cytoplasm, intracellular)	GO:0005524 (binding, carbohydrate derivative binding) GO:0004674 (catalytic activity, transferase activity)
98	F1LV07	1	Dynein, axonemal, heavy chain 9	Dnah9	1.66667	1	2.6	AVTNDELFGIINPATR+HSVFIVGGAGTGKSQVLK+NKTGLQR+RRPVMLVGSAGSGK	4330			GO:0003341 cellular process	GO:0005930 (cytoskeleton, cell projection) GO:0030286 (cytoskeleton, intracellular) GO:0031514 (other, cell projection)	GO:0005524 (binding, carbohydrate derivative binding) GO:0008569 (catalytic activity, hydrolase activity) GO:0045505 (binding, protein binding) GO:0045503 (binding, protein binding) GO:0051959 (binding, protein binding)
99	F1LWM1	1	Slingshot protein phosphatase 1	Ssh1	6.66667	3.16667	5.83333	DGSPRPGR+LKSLPSDSPSTCRDSAASR+SLPSDSPSTCRDSAASR	1032			GO:0030036 cellular component organization or biogenesisGO:0000902 cellular component organization or biogenesisGO:0071318 cellular processGO:0098976 cellular processGO:1904719 regulationGO:2000463 regulationGO:1901216 regulationGO:0031915 regulationGO:1904754 regulationGO:0008064 regulationGO:0050770 regulationGO:0032268 regulationGO:0010591 regulation	GO:0031252 (other, cell leading edge) GO:0042995 (other, cell projection) GO:0005829 (cytoplasm, intracellular) GO:0030426 (other, cell projection) GO:0005886 (plasma membrane, cell periphery)	GO:0003779 (binding, protein binding) GO:0004725 (catalytic activity, hydrolase activity) GO:0008138 (catalytic activity, hydrolase activity)
100	F1M0R1	1	Ring finger protein 213	Rnf213	1.5625	1.4375	1.4375	DFGFNPDK+DFLLLTMKVSSR+DKASASQALQLMQNR+DVMTKELFDGLK+EHTKSLSPFDDVVDKTPVIR+ELLNKLMLMSGR+EQWGLSHCVSGNLGNIER+FGTLLSAVITK+KPRPSEAALMMLSFIKGK+LSGSSLGSFAANR+QNIHPDLQGSSR+RGSIEAETMKLVK+WSSLQYEER	5136			GO:0001525 developmental process	GO:0005829 (cytoplasm, intracellular) GO:0005730 (nucleus, intracellular)	GO:0016887 (catalytic activity, hydrolase activity) GO:0004842 (catalytic activity, transferase activity)
101	F1M1U8	1	Ankyrin repeat domain 30A	Ankrd30a	0.310345	0.655172	1.44828	CALTTCPSNICGAGDQEDK+LQKMISLGKHSVHDR	347
102	F6UW72	1	RIKEN cDNA E030030I06 gene	E030030I06Rik	4	2.625	4.875	CGGGRGGISGGGGR+GGISGGGGRARR+NRCGGGRGGISGGGGR	205
103	G3GTR7	1	ATPase family AAA domain-containing protein 5	I79_001055	4	1	5	ALRVSGSK+DFLMSGLPDLLK+LCNTVLITGPTGVGK+NICGKMKIAPLFLAK+NVSKAKQLIEK	1335					GO:0005524 (binding, carbohydrate derivative binding)
104	G3GX18	1	Unhealthy ribosome biogenesis protein 2-like	I79_002305	1.92857	1.35714	2.78571	FSQGASSK+IQSLRGR+LLFSVMHEGR+TGVLKNLLTPMETVITR	1522				GO:0016235 (other, intracellular) GO:0030496 (other, midbody) GO:0005730 (nucleus, intracellular)
105	G3GXS2	1	EMILIN-1	I79_002565	1.8125	1.125	2.3125	LEELLANVSR+LLGGQAGLGR+LSLLEDR	1017			GO:0030198 cellular component organization or biogenesisGO:0010811 interaction with cells and organisms	GO:0005581 (macromolecular complex, protein complex) GO:0005615 (extracellular, extracellular region part) GO:0005578 (extracellular, extracellular matrix)	GO:0030023 (structural molecule activity, extracellular matrix structural constituent) GO:0042802 (binding, protein binding)
106	G3GZ66	1	Transmembrane protein 209	I79_003148	5.33333	2.33333	7.66667	ESGMLGSK+TKESGMLGSK	565				GO:0016021 (other, membrane part)
107	G3H609	1	Glutathione reductase, mitochondrial	I79_005762	1	1	1	ALLTPVAIAAGR+EVKKTPSGLELLMVTAVPGR+GVYAVGDVCGRALLTPVAIAAGR+IYSTTFTPMYHAVTTRK+TPSGLELLMVTAVPGR+YGKESVK	410			GO:0045454 regulationGO:0006749 cellular process	GO:0005623 (other)	GO:0050660 (binding, cofactor binding) GO:0004362 (antioxidant activity, glutathione-disulfide reductase activity) GO:0050661 (binding, cofactor binding)
108	G3H8X7	1	Pericentrin	I79_006826	2.25	1.83333	3.08333	ALEQQTLATSDEPPELQQLRIQCAR+DPLDGLPR+EESEQQLILELESLQK+EKAESEKQSIISR+EKLDGFNELVIKK+EVDRRGALIHGK+GALIHGKGSRQGHR+IEQLSSR+LEEQLRQAARPRPPGPR+MSLEKQRAQNNQLCVALK+SELSIPASSK+SLAAVPLGKVER	3034			GO:0007165 regulation		GO:0032947 (binding, protein binding)
109	G3H904	1	Transcription termination factor 2	I79_006865	1	1	1	CPKHGSVCFLK+DQLLDQKKEQKPNSK	1115				GO:0005829 (cytoplasm, intracellular)	GO:0005524 (binding, carbohydrate derivative binding)
110	G3HC47	1	Glucosylceramidase	I79_007997	3	3.71429	6.57143	FLDAYAMYKIK+FWEQSVR+GSLKGQAGDVYHR	515		D-glucosyl-N-acylsphingosine + H(2)O = D-glucose + N-acylsphingosine.	GO:1905037 cellular component organization or biogenesisGO:0009267 cellular processGO:0071356 cellular processGO:0046513 cellular processGO:0006680 cellular processGO:0032715 regulationGO:0043407 regulationGO:1901215 regulationGO:0032463 regulationGO:1904925 regulationGO:1904457 regulationGO:0032436 regulationGO:0043243 regulationGO:0035307 regulationGO:1903061 regulationGO:0046512 cellular proce…	GO:0070062 (extracellular, extracellular exosome) GO:0043202 (other intracellular organelles, intracellular) GO:0005765 (other intracellular organelles, intracellular)	GO:0004348 (catalytic activity, hydrolase activity) GO:0005102 (binding, protein binding)
111	G3HCN7	1	Transcription factor HIVEP3	I79_008251	2.16667	2.5	2.58333	EVSPLSHPTLPHGTAPGSEALK+GRGKYVCEECGIR+TPKPGTGSEPGKERR	2361			GO:0045893 regulationGO:0035914 cellular processGO:0006351 cellular process	GO:0005634 (nucleus, intracellular)	GO:0003677 (binding, heterocyclic compound binding)
112	G3HDK5	1	Dystrotelin	I79_008588	4.28571	2.71429	5.71429	GGRTGAMGR+GGRTGAMGRQWLLDQLAPR	892			GO:0005975 metabolic process		GO:0016616 (catalytic activity, oxidoreductase activity) GO:0008270 (binding, ion binding)
113	G3HIT3	1	Transcription factor TFIIIB component B''-like	I79_010560	2.81818	2	3.36364	EFNVFEK+NDAQLKAAPAGGAR+NIEPTEHLR+QEISAPVKEAEEAR+TSVMSAFVEEKENADK	2228			GO:0006383 cellular process	GO:0000126 (nucleus, intracellular)	GO:0003677 (binding, heterocyclic compound binding) GO:0001026 (transcription factor activity, protein binding, transcription factor activity, core RNA polymerase binding)
114	G3HK40	1	Protein LYRIC	I79_011053	1	1	1	TMSTSDPDKALGK+VSDDDKEKGEGALATGK	247			GO:0043066 regulationGO:0045766 regulationGO:0043123 regulation
115	G3HLD8	1	Ubiquitin-associated and SH3 domain-containing protein A	I79_011526	1	1	1	DGEASSRRNGEFHTPSVSR+EEGKWELVNPPVK+NISSIQALQATIMR	624			GO:0050860 regulationGO:0001817 regulation	GO:0005829 (cytoplasm, intracellular) GO:0070062 (extracellular, extracellular exosome)
116	G3HM10	1	Abnormal spindle-like microcephaly-associated protein-like	I79_011754	1	1	1	MKFQTVLQSAVKIQR+QASVVIQR+RAAVILQAAFRGMK+VENFTVSFSDGR	1831			GO:0007051 cellular component organization or biogenesis
117	G3I093	1	Cardiomyopathy-associated protein 5	I79_016770	0.941176	1.58824	2	AETPHIPARAAR+DEQLSQAPTGGSEPIGSRGR+DRGKEQEENR+LPPEPEK+RAENDLSAPEPVIDKMQK+VAEREIGR+VQLGEFLENLQEK	2184
118	G3I1B9	1	Xin actin-binding repeat-containing protein 2	I79_017172	2.25	1.75	2.16667	EEVIKGDVK+ELILDDLESSLR+ENQEGDGMVK+EVSGSQQIHSQAKTLTGKSPPPTLPKPK+INSEKVAETVPISR+NDMSLQPLPIDK+RDYGVHVAMENNLEK+SKHKADPEK+TNTSKELKMAMER	3197			GO:0030036 cellular component organization or biogenesisGO:0007507 developmental process	GO:0030054 (other)	GO:0003779 (binding, protein binding)
119	G3I1L5	1	HERV-F(C)1_Xq21.33 provirus ancestral Gag polyprotein	I79_017278	14.3333	3	15	DPLPSGAR+MTYFFAQSCPDIR+MTYFFAQSCPDIRAKLK	144					GO:0003676 (binding, heterocyclic compound binding) GO:0008270 (binding, ion binding)
120	G3I2P6	1	DnaJ-like subfamily C member 9	I79_017689	2.5	2.3	4.1	TRSMFGGGR+TRSMFGGGRVK	317
121	G3I8Y8	1	Myosin IIIA	I79_020021	4	6.4	8.2	DAMSKTLYGR+NPQALKPVK	1085				GO:0016459 (cytoskeleton, intracellular)	GO:0005524 (binding, carbohydrate derivative binding) GO:0003774 (catalytic activity, hydrolase activity)
122	G3IES1	1	Arginyl-tRNA--protein transferase 1	I79_022223	6.66667	0.5	8.5	CSERMLLFRN+GSIESEEKMK	520	Involved in the post-translational conjugation of arginine to the N-terminal aspartate or glutamate of a protein. This arginylation is required for degradation of the protein via the ubiquitin pathway.	L-arginyl-tRNA(Arg) + [protein] = tRNA(Arg) + L-arginyl-[protein].	GO:0016598 cellular process		GO:0004057 (catalytic activity, transferase activity)
123	G3IF83	1	A-kinase anchor protein SPHKAP	I79_022403	2.88889	1.77778	5.22222	NAYLSMVK+TDEHPELK+TLGSTAKASPK+TPSMKTEGSK	1662					GO:0016301 (catalytic activity, transferase activity)
124	G3ILN1	1	Matrix extracellular phosphoglycoprotein	I79_024801	2.81818	0.454545	4.36364	DSSESSSGSSSESDGGD+HGGDAVATR+SGDENKEKKPK	448
125	G3INJ6	1	Dual specificity mitogen-activated protein kinase kinase 1	I79_025521	3.72727	0.909091	3.45455	SSSSGGGGGGGGAR+SSSSGGGGGGGGARSK	101					GO:0005524 (binding, carbohydrate derivative binding) GO:0004672 (catalytic activity, transferase activity)
126	G3V9G6	1	Zinc finger protein 111	Zfp111	4.25	2	5.25	DVCGKGSSR+GSSRDSNLQTHQR+IHTGEKPFQCNECQKR	744			GO:0045892 regulation	GO:0005634 (nucleus, intracellular)	GO:0003677 (binding, heterocyclic compound binding) GO:0046872 (binding, ion binding) GO:0003700 (nucleic acid binding transcription factor activity, transcription factor activity, sequence-specific DNA binding)
127	J3QPR3	1	Mothers against decapentaplegic homolog 6	Smad6	0.15	2	1.85	EGERARELSPEK+SSGGPQCAFEENKK	90			GO:0035904 developmental processGO:0060976 developmental processGO:0003183 developmental processGO:0030279 regulationGO:0003148 developmental processGO:1902895 regulationGO:0003184 developmental processGO:0001657 developmental processGO:0003281 developmental process
128	M0R9F7	1	Macrophage receptor with collagenous structure	Marco	2.27273	1.54545	3.81818	GEAGLQGFTGAPGK+GEPGRAGLKGEPGMK+GSKGDKGLTGPK	470			GO:0043277 localizationGO:0007194 regulationGO:0070374 regulationGO:0001934 regulation	GO:0005622 (other, intracellular) GO:0005886 (plasma membrane, cell periphery)	GO:0001664 (binding, protein binding) GO:0005044 (molecular transducer activity, receptor activity)
129	Q30KN7	1	Beta-defensin	Defb26	0.944444	0.611111	2.83333	CWKNSLGYCR+NSLGYCR+TPIGTIVNPAGIGKTPTGTTVNPAGIGK	186	Has antibacterial activity.		GO:0042742 response to stimulusGO:0045087 immune system process	GO:0009986 (cell surface, cell surface) GO:0005576 (extracellular)
130	Q501W0	1	LOC500700 protein	Cep128	1	1	1	AHLGQLEKLKSK+EELEAKEKHISNEEEHLR+LKVIMSSHITCLK	218
131	Q66H37	1	Cyp2s1 protein	Cyp2s1	1	1	1	EVESSQLGFKPRLEHQR+RLPTYVANGSSSTK+SRPIRTVPPVLGSLR	209				GO:0043231 (other intracellular organelles, intracellular)	GO:0003676 (binding, heterocyclic compound binding)
132	Q6VEU8	1	DEAD (Asp-Glu-Ala-Asp) box polypeptide 24	Ddx24	2.77778	2.77778	4.55556	EHQAPPQPSSSTS+KLDTFQSTAPK	851			GO:0010501 cellular process	GO:0005737 (cytoplasm, intracellular) GO:0016020 (other) GO:0005730 (nucleus, intracellular)	GO:0005524 (binding, carbohydrate derivative binding) GO:0004004 (catalytic activity, hydrolase activity) GO:0003723 (binding, heterocyclic compound binding)
133	Q99PJ8	1	Zinc finger protein 483	Zfp483	4	2.375	5.125	ECGLSFR+EDLESFR+NTQAPDVCK+NVKQTSAMLK	733			GO:0006355 regulationGO:0006351 cellular process	GO:0005634 (nucleus, intracellular)	GO:0046872 (binding, ion binding) GO:0003676 (binding, heterocyclic compound binding) GO:0003700 (nucleic acid binding transcription factor activity, transcription factor activity, sequence-specific DNA binding)
134	V9GWT9	1	Transcription factor 24	Tcf24	3.16667	1	2.66667	SGGGRPAAANAAR+SGGGRPAAANAARER	166					GO:0046983 (binding, protein binding)
135	A0JP43-3	1	Isoform 3 of EF-hand calcium-binding domain-containing protein 5	Efcab5	1.26667	1.53333	2.73333	EAMGILDVNIGRSR+ILLQAIFEK+KLLSQADIPTK+SSGVNQTQQRGSVAEQGSR+TKEAMGILDVNIGR+TMVIEMESAGEVK						GO:0005509 (binding, ion binding)
136	A1A5P5	1	LisH domain-containing protein ARMC9	Armc9	3.125	1.625	6.625	DSNSLMIQK+EEARAMGMEDILRCFIK+KDLIWGSDRLK	730
137	A2AAE1-2	0.9826	Isoform 2 of Uncharacterized protein KIAA1109	Kiaa1109	2.33333	2.77778	4.44444	GSVVQESPVTK+GTDFNYGPWADR+NKRANNENNK+QEFLTVVK+SHGMTGAQTR				GO:0060612 developmental processGO:0045444 cellular processGO:0006629 metabolic processGO:0019915 regulationGO:0051647 localizationGO:0001558 regulationGO:0007283 interaction with cells and organisms	GO:0016021 (other, membrane part) GO:0005634 (nucleus, intracellular)
138	A2AEY4-2	1	Isoform 2 of MAP7 domain-containing protein 3	Map7d3	1.72727	2.27273	4.18182	DSAEQRK+EFGNRSMPSAEAIKK+TEAPLQAR+TKSVSVPLTNVLSHLHITGR		Promotes the assembly and stability of microtubules.		GO:0000226 cellular component organization or biogenesisGO:0046785 cellular component organization or biogenesis	GO:0005737 (cytoplasm, intracellular) GO:0016020 (other) GO:0015630 (cytoskeleton, intracellular) GO:0005819 (cytoskeleton, intracellular)	GO:0008017 (binding, protein binding) GO:0005198 (structural molecule activity) GO:0015631 (binding, protein binding)
139	A2AGT5-3	0.9998	Isoform 3 of Cytoskeleton-associated protein 5	Ckap5	3.44444	2.22222	4.33333	DEKGLKVLK+EIVEPELSIEVCEEK+ILVQQTLNILQQLAVAMGANIR+LDKDEIIK+LHIVALIAQKGNFSK+MLVALAAK+SGLATEKKESKPLPGR+SGPIFIVVPNGK+SLSGHPEAAQMVR+TSAQIVLDGLVDK+VNDFLAEIFKK		Binds to the plus end of microtubules and regulates microtubule dynamics and microtubule organization. Acts as processive microtubule polymerase. Promotes cytoplasmic microtubule nucleation and elongation. Plays a major role in organizing spindle poles. In spindle formation protects kinetochore microtubules from depolymerization by KIF2C and has an essential role in centrosomal microtubule assemb…		GO:0051301 cellular processGO:0007098 cellular component organization or biogenesisGO:0051298 cellular component organization or biogenesisGO:0030951 cellular component organization or biogenesisGO:0046785 cellular component organization or biogenesisGO:0050658 localizationGO:0007051 cellular component organization or biogenesis	GO:0005813 (cytoskeleton, intracellular) GO:0000777 (chromosome, intracellular) GO:0005737 (cytoplasm, intracellular) GO:0000776 (chromosome, intracellular) GO:0016020 (other) GO:0043234 (macromolecular complex, protein complex) GO:0000922 (cytoskeleton, intracellular)	GO:0045296 (binding, protein binding) GO:0008017 (binding, protein binding) GO:0051010 (binding, protein binding) GO:0043021 (binding, macromolecular complex binding)
140	A2AJI0-2	1	Isoform 2 of MAP7 domain-containing protein 1	Map7d1	1	1	1	QKEEAEAR+RKPGAGGSPALARR+SASASPLTPCSAPR				GO:0000226 cellular component organization or biogenesis	GO:0005829 (cytoplasm, intracellular) GO:0015630 (cytoskeleton, intracellular) GO:0005819 (cytoskeleton, intracellular)	GO:0005198 (structural molecule activity)
141	A2ARZ3	1	Fibrous sheath-interacting protein 2	Fsip2	3.66667	2.11111	3.77778	AASKDKEGVNFNEIASNLISDIR+AVQYDTSGFGGK+DATSFNEETR+DINNKTDLIIR+DIVDIVLHNLTSLVVLAINAK+DTYFESKR+EHVSEMPR+FSHVSSLSK+GIGPSSTDVSEMGTR+ILHSIQEFISK+INSLMTPAFQSK+KALIQEEESEGLEACQEDFSLLHK+KPQMTTETVEETK+KVSNGILKAIQTELNMNPPDCK+LDVSKSSVK+LFRPSYGFNLSDPYCR+LINEIMSIISK+LSHGLQQAPFENK+LSYNIIETIAVKFLSK+LVAHDIGR+NDLPTSSKTEIPK+NVLNVILK+QIPLSEVCEGQK+RAAAELDMPSCK+RVLAQLISLPIK+SKSSMTDHPKPSESK+TAAATQKK+TGRLDVKPLEAVGR+VFRPE…					GO:0005739 (mitochondria, intracellular) GO:0031514 (other, cell projection)
142	G3HAC6	1	Titin	I79_007374	3.09091	1.45455	2.63636	AAAHLTVIEK+ADSGDYVCK+AEGILTER+AGISGKPEPTIEWYKDDK+AGSSPPSKPTEYVTAR+ALVGGTAPMTIK+APPVFTQKPPPVGALK+ASEIIDVSSK+ATSTAELLVQGEEVVPAKKTK+ATSTATLYVEAR+AYSTVATNCHK+CNEHLVPVLTYTAK+DEIDAPNASLDPK+DGIEIER+DGQELQIADR+DGQELTLGPK+DGRPLVASK+DKGEVIR+DLEVSEIRK+DLSLIVTGLKEGKK+DMCSAQLSVK+DNKELHPGAAR+DPCDPPGRPEAIVITR+DSGDYTITAENSSGSK+DSMRGDSGR+DSSGALIVQEPPSFVTKPGSR+DSVSLSWLKPEHDGGSR+DSVTLHWDLPLIDGGSR+DVHETLGFPVAFECR+EE…	36026					GO:0005524 (binding, carbohydrate derivative binding) GO:0004672 (catalytic activity, transferase activity)
143	A2ASS6-3	0.9957	Isoform 3 of Titin	Ttn	1	1	1	AASFECEVSHFNVPSMWLK+AINIAGETSSHAFLLVQAK+ARLMIPAVTKANSGR+ATSTATLYVEAR+DGQELQIADR+ETEDVDSGGGTQR+GAVHGAEVPHRR+LEAPESILHER+LGRLGASARLHVETVK+LYKPVFVLKPASFK+LYVEPAAPFSAPTYMPTPEAVSR+MSPAMSPARMSPAR+MSPARMSPARMSPGR+QEHIQVTHGQVGVGK+SGVPLTTGYR+TAVTKVVVAADKAK+THASDEGPYKLMVGR+TIVSTAQISETR+TQTTTMATGPEVPPPWK+YTVVAGGNMSTANLFVEGRDVR		Key component in the assembly and functioning of vertebrate striated muscles. By providing connections at the level of individual microfilaments, it contributes to the fine balance of forces between the two halves of the sarcomere. The size and extensibility of the cross-links are the main determinants of sarcomere extensibility properties of muscle. In non-muscle cells, seems to play a role in c…	ATP + a protein = ADP + a phosphoprotein.	GO:0007015 cellular component organization or biogenesisGO:0007512 developmental processGO:0060048 interaction with cells and organismsGO:0048739 cellular processGO:0003300 interaction with cells and organismsGO:0055008 developmental processGO:0055003 cellular component organization or biogenesisGO:0035995 response to stimulusGO:0043056 localizationGO:0007507 developmental processGO:0060419 devel…	GO:0031672 (other intracellular organelles, intracellular) GO:0000794 (chromosome, intracellular) GO:0070062 (extracellular, extracellular exosome) GO:0031674 (other intracellular organelles, intracellular) GO:0031430 (other intracellular organelles, intracellular) GO:0005859 (cytoskeleton, intracellular) GO:0030017 (other intracellular organelles, intracellular) GO:0005865 (cytoskeleton, intrace…	GO:0051015 (binding, macromolecular complex binding) GO:0042805 (binding, protein binding) GO:0030506 (binding, protein binding) GO:0005524 (binding, carbohydrate derivative binding) GO:0005509 (binding, ion binding) GO:0005516 (binding, protein binding) GO:0019899 (binding, protein binding) GO:0042802 (binding, protein binding) GO:0051371 (binding, protein binding) GO:0002020 (binding, protein b…
144	A2AWA9	1	Rab GTPase-activating protein 1	Rabgap1	2.18182	3.27273	2.63636	IMFDYGLR+LEQENDDLAHELVTSK+QQTANKVEIEK+SYVITGSWNPKSPHFQVVNEETPKDK+WHLNLSVRPKQLSSLVR		May act as a GTPase-activating protein of RAB6A. May play a role in microtubule nucleation by centrosome. May participate in a RAB6A-mediated pathway involved in the metaphase-anaphase transition (By similarity).		GO:0090630 regulationGO:0007049 cellular processGO:0006886 localizationGO:0043087 regulationGO:0031338 regulation	GO:0005829 (cytoplasm, intracellular) GO:0012505 (other, endomembrane system) GO:0005622 (other, intracellular) GO:0005815 (cytoskeleton, intracellular)	GO:0005096 (molecular function regulator, enzyme regulator activity) GO:0017137 (binding, protein binding)
145	A2BH40-2	0.9896	Isoform 2 of AT-rich interactive domain-containing protein 1A	Arid1a	3.8	2.9	2.2	DPYGSMR+LYVSVKEIGGLTQVNKNK+MSYEPNK+RPAGGPQNQFPFQFGR		Involved in transcriptional activation and repression of select genes by chromatin remodeling (alteration of DNA-nucleosome topology). Binds DNA non-specifically. Belongs to the neural progenitors-specific chromatin remodeling complex (npBAF complex) and the neuron-specific chromatin remodeling complex (nBAF complex). During neural development a switch from a stem/progenitor to a post-mitotic chr…		GO:0030521 regulationGO:0043044 cellular component organization or biogenesisGO:0003205 developmental processGO:0055007 cellular processGO:0006325 cellular component organization or biogenesisGO:0006338 cellular component organization or biogenesisGO:0016569 cellular component organization or biogenesisGO:0007566 developmental processGO:0030900 developmental processGO:0001704 developmental proces…	GO:0090544 (nucleus, intracellular) GO:0071565 (nucleus, intracellular) GO:0071564 (nucleus, intracellular) GO:0000790 (chromosome, intracellular) GO:0005654 (nucleus, intracellular) GO:0016514 (nucleus, intracellular)	GO:0003677 (binding, heterocyclic compound binding) GO:0016922 (binding, protein binding)
146	A2CG49-2	0.9997	Isoform 2 of Kalirin	Kalrn	1.86667	0.933333	2.93333	DLELDIIPASLSDR+EPIQLPKTPAK+GSSYNPPLPPLK+GVPEDMRGKEK+IEEKGVPEDMRGK+IRQEDLRK+LEQCLQLR+LKLVNASVAFYK+LQGFEGTLTAQGK+RCNDMMNLGR+RDGVEDGDSQGDGSSQPDTISIASR+SAPPSLGEPTEAR+VLKAPVEELDREGQR		Promotes the exchange of GDP by GTP. Activates specific Rho GTPase family members, thereby inducing various signaling mechanisms that regulate neuronal shape, growth, and plasticity, through their effects on the actin cytoskeleton. Induces lamellipodia independent of its GEF activity (By similarity).	ATP + a protein = ADP + a phosphoprotein.	GO:0008344 behaviorGO:0001662 behaviorGO:0048148 behaviorGO:0061368 behaviorGO:0046959 behaviorGO:0007595 regulationGO:0042711 behaviorGO:0060137 interaction with cells and organismsGO:0007613 behaviorGO:0060125 regulationGO:0007528 cellular component organization or biogenesisGO:0060999 regulationGO:0061003 regulationGO:0043547 regulationGO:1900273 regulationGO:0048168 regulationGO:1903076 regul…	GO:0005856 (cytoskeleton, intracellular) GO:0005829 (cytoplasm, intracellular) GO:0070062 (extracellular, extracellular exosome) GO:0005654 (nucleus, intracellular) GO:0014069 (other, postsynapse)	GO:0005524 (binding, carbohydrate derivative binding) GO:0005085 (molecular function regulator, guanyl-nucleotide exchange factor activity) GO:0046872 (binding, ion binding) GO:0004674 (catalytic activity, transferase activity) GO:0030676 (molecular function regulator, guanyl-nucleotide exchange factor activity)
147	A2TGX5	0.9999	CMRF35-like molecule 8	Cd300a	3.88889	2.11111	4.11111	GSEEARNGR+TGGSEEAR+TGGSEEARNGRVSIR	310	Inhibitory receptor which may contribute to the down-regulation of cytolytic activity in natural killer (NK) cells, and to the down-regulation of mast cell degranulation. Negatively regulates the Toll-like receptor (TLR) signaling mediated by MYD88 but not TRIF through activation of PTPN6.		GO:0002376 immune system process	GO:0016021 (other, membrane part) GO:0005886 (plasma membrane, cell periphery)
148	A6X935-2	1	Isoform 2 of Inter alpha-trypsin inhibitor, heavy chain 4	Itih4	3.75	2.375	5.125	AAQAHPFRPPVR+ADAVQEATFQVELPRK+AHGGTNINNAVLLAVELLDR+AVELLDR+FAHTVVTSR+GESAGIVK+GLMLLLNDTQHFSNNVK+GSKLMTVLK+GSRSQIPR+LQDQGPDVLLAK+LSYQEGFPGAEISCWTVEI+QTEKFEVSVNVAPGSK+QYSAAVGR+TLFSVLPGLK+VTIGLLSLDDPQR		Type II acute-phase protein (APP) involved in inflammatory responses to trauma. May also play a role in liver development or regeneration.		GO:0006953 response to stimulusGO:0030212 metabolic processGO:0034097 response to stimulus	GO:0072562 (extracellular, extracellular region part) GO:0005737 (cytoplasm, intracellular) GO:0070062 (extracellular, extracellular exosome) GO:0005886 (plasma membrane, cell periphery)	GO:0004867 (molecular function regulator, enzyme regulator activity)
149	D3ZFC6	1	Inter-alpha-trypsin inhibitor heavy chain family, member 4	Itih4	4.875	1.25	5.375	FAHTVVTSR+GESAGIVK+GSEMVVAGKLR+KTEQFEVSVNVAPGSK+TEQFEVSVNVAPGSK+TLFSVLPGLK+VLGIDYPATR+VTISLLSLDDPQR+YNFQHHFK	932			GO:0030212 metabolic process		GO:0004867 (molecular function regulator, enzyme regulator activity)
150	A7VJC2-2	1	Isoform A2 of Heterogeneous nuclear ribonucleoproteins A2/B1	Hnrnpa2b1	3	1.8	3.8	GGGGNFGPGPGSNFR+GGIKEDTEEHHLR+IDTIEIITDR+IFVGGIKEDTEEHHLR+KIFVGGIKEDTEEHHLR+KLFIGGLSFETTEESLR+KLFVGGIKEDTEEHHLR+LTDCVVMR+NMGGPYGGGNYGPGG+NYYEQWGK+QEMQEVQSSR+RAVAREESGKPGAHVTVK+SGNFGGSR+SGRGGNFGFGDSR+YHTINGHNAEVR		Heterogeneous nuclear ribonucleoprotein (hnRNP) that associates with nascent pre-mRNAs, packaging them into hnRNP particles. The hnRNP particle arrangement on nascent hnRNA is non-random and sequence-dependent and serves to condense and stabilize the transcripts and minimize tangling and knotting. Packaging plays a role in various processes such as transcription, pre-mRNA processing, RNA nuclear …		GO:0044806 cellular component organization or biogenesisGO:0030324 developmental processGO:0008584 developmental processGO:1990428 localizationGO:0006406 localizationGO:0000398 cellular processGO:0048709 cellular processGO:1905663 regulationGO:1904358 regulationGO:0031053 regulationGO:0051385 response to stimulusGO:0050658 localizationGO:0016233 regulation	GO:0015030 (nucleus, intracellular) GO:0000785 (chromosome, intracellular) GO:0000781 (chromosome, intracellular) GO:0005737 (cytoplasm, intracellular) GO:0070062 (extracellular, extracellular exosome) GO:0030529 (nucleus, intracellular) GO:0043005 (other, cell projection) GO:0043025 (other, cell body) GO:0071598 (nucleus, cell projection) GO:0016363 (nucleus, intracellular) GO:0005634 (nucleus, …	GO:0070182 (binding, protein binding) GO:0098505 (binding, heterocyclic compound binding) GO:0035198 (binding, heterocyclic compound binding) GO:0003730 (binding, heterocyclic compound binding) GO:1990715 (binding, heterocyclic compound binding) GO:1990247 (binding, heterocyclic compound binding) GO:0001069 (binding, heterocyclic compound binding) GO:0003723 (binding, heterocyclic compound bindin…
151	B2RXM2	1	EG627828 protein	Gm6793	3.55556	1.77778	4.33333	AVSREDSVKPGAHLTVK+EDSVKPGAHLTVK+GFAFVTFDDHDTVDKIVVQK+GGNFGGGGGNFGGR+IETIEVMEDR+KIFVGGIKEDTEEYNLR+KLFIGGLSFETTDDSLR+KLFIGGLSFETTDDSLREHFEK+LFIGGLSFETTDDSLREHFEK+LTDCVVMR+MEDRQSGK+RAVSREDSVKPGAHLTVK+VGGIKEDTEEYNLR+YGKIETIEVMEDR	351					GO:0003723 (binding, heterocyclic compound binding)
152	P04256	1	Heterogeneous nuclear ribonucleoprotein A1	Hnrnpa1	4.28571	3.14286	5.14286	GGGFGGNDNFGR+GGGFGGNDNFGRGGNFSGRGGFGGSR+GGIKEDTEEHHLR+IEVIEIMTDR+IEVIEIMTDRGSGK+IFVGGIKEDTEEHHLR+KIFVGGIKEDTEEHHLR+KLFVGGIKEDTEEHHLR+LTDCVVMR+RSGSGNFGGGR	320	Involved in the packaging of pre-mRNA into hnRNP particles, transport of poly(A) mRNA from the nucleus to the cytoplasm and may modulate splice site selection (By similarity). May bind to specific miRNA hairpins (By similarity).		GO:0071364 cellular processGO:0035865 cellular processGO:1903936 cellular processGO:1904579 cellular processGO:1904577 cellular processGO:0030324 developmental processGO:0008584 developmental processGO:0006397 cellular processGO:0051028 localizationGO:0051168 localizationGO:0051170 localizationGO:0045760 regulationGO:0010628 regulationGO:0016070 cellular processGO:0008380 cellular processGO:00190…	GO:0005737 (cytoplasm, intracellular) GO:0005829 (cytoplasm, intracellular) GO:0030529 (nucleus, intracellular) GO:0005654 (nucleus, intracellular) GO:1990826 (nucleus, intracellular) GO:0005634 (nucleus, intracellular) GO:0005681 (nucleus, intracellular)	GO:0036310 (binding, heterocyclic compound binding) GO:0035198 (binding, heterocyclic compound binding) GO:0003730 (binding, heterocyclic compound binding) GO:0003729 (binding, heterocyclic compound binding) GO:0003723 (binding, heterocyclic compound binding) GO:0033592 (binding, heterocyclic compound binding) GO:1990825 (binding, heterocyclic compound binding) GO:0003697 (binding, heterocyclic c…
153	Q6URK4	0.999	Heterogeneous nuclear ribonucleoprotein A3	Hnrnpa3	1	1	1	AVSREDSVKPGAHLTVK+EDSVKPGAHLTVK+GFAFVTFDDHDTVDKIVVQK+IETIEVMEDR+KIFVGGIKEDTEEYNLR+KLFIGGLSFETTDDSLR+KLFIGGLSFETTDDSLREHFEK+LFIGGLSFETTDDSLREHFEK+LTDCVVMR+MEDRQSGK+MEVKPPPGRPQPDSGR+RAVSREDSVKPGAHLTVK+RGEEGHDPKEPEQLR+VGGIKEDTEEYNLR+YGKIETIEVMEDR		Plays a role in cytoplasmic trafficking of RNA. Binds to the cis-acting response element, A2RE. May be involved in pre-mRNA splicing.		GO:0006397 cellular processGO:0051028 localizationGO:0008380 cellular process	GO:0071013 (nucleus, intracellular) GO:0005737 (cytoplasm, intracellular) GO:1990124 (nucleus, intracellular) GO:0043005 (other, cell projection) GO:0005654 (nucleus, intracellular) GO:0005634 (nucleus, intracellular) GO:0035770 (nucleus, intracellular)	GO:0003729 (binding, heterocyclic compound binding) GO:0051033 (transporter, substrate-specific transporter activity)
154	B0BN94	0.9996	Protein FAM136A	Fam136a	4.28571	2.57143	6.42857	CHAPLAQAQALVTSELER+DSMDAGSK+MQGLMFR	138				GO:0005737 (cytoplasm, intracellular)
155	B1AXV0	0.9996	DOMON domain-containing protein FRRS1L	Frrs1l	2.08333	2.16667	2.66667	GDAGADEAVPR+IQHFYNVGQWAK		Important modulator of glutamate signaling pathway.		GO:1900449 regulation	GO:0030054 (other) GO:0016021 (other, membrane part) GO:0005886 (plasma membrane, cell periphery) GO:0045202 (other)
156	B1AZA5	1	Transmembrane protein 245	Tmem245	2.18182	1.27273	4.45455	EWITHKLHK+GSPRPESRAPRTVGPGETPR+MADRGGPAEAPSPRGSPRPESR+TFRDISEDLKSSVD+TVGPGETPR	876				GO:0016021 (other, membrane part)
157	B1AZP2-2	1	Isoform 2 of Disks large-associated protein 4	Dlgap4	3.625	2.625	5	DGYWFLK+DKASDAGDK+SAVGSAQLLMSQK+SGPASGLMTLGR+SLPDCTSHPNSISIDAGPR		May play a role in the molecular organization of synapses and neuronal cell signaling. Could be an adapter protein linking ion channel to the subsynaptic cytoskeleton. May induce enrichment of PSD-95/SAP90 at the plasma membrane (By similarity).		GO:0006461 cellular component organization or biogenesisGO:0023052 signaling	GO:0016020 (other) GO:0045202 (other)	GO:0019904 (binding, protein binding)
158	P97837	0.9851	Disks large-associated protein 2	Dlgap2	3	1.08333	2.66667	AMNLALESAAAQR+CSSIGVQDSEFPDHQPYPR+EYHSVGVQVEDEKR+NESPGRIR+SAVGSAQLLMSQK+TQGLFSYR		May play a role in the molecular organization of synapses and neuronal cell signaling. Could be an adapter protein linking ion channel to the subsynaptic cytoskeleton. May induce enrichment of PSD-95/SAP90 at the plasma membrane.		GO:0007270 cellular processGO:0006461 cellular component organization or biogenesis	GO:0030054 (other) GO:0030425 (other, cell projection) GO:0005883 (cytoskeleton, intracellular) GO:0014069 (other, postsynapse) GO:0045211 (plasma membrane, cell periphery) GO:0045202 (other)	GO:0004385 (catalytic activity, transferase activity) GO:0019904 (binding, protein binding)
159	B2GUZ1	0.9992	Ubiquitin carboxyl-terminal hydrolase 4	Usp4	1	1	1	DANGRPDAVVAKEAWENHR+LSGIAAENMVVTDVYNHR	961	Hydrolase that deubiquitinates target proteins such as the receptor ADORA2A, PDPK1 and TRIM21. Deubiquitination of ADORA2A increases the amount of functional receptor at the cell surface. May regulate mRNA splicing through deubiquitination of the U4 spliceosomal protein PRPF3. This may prevent its recognition by the U5 component PRPF8 thereby destabilizing interactions within the U4/U6.U5 snRNP. …	Thiol-dependent hydrolysis of ester, thioester, amide, peptide and isopeptide bonds formed by the C-terminal Gly of ubiquitin (a 76-residue protein attached to proteins as an intracellular targeting signal).	GO:0031397 regulationGO:0016579 cellular processGO:0034394 localizationGO:0031647 regulationGO:0000244 cellular component organization or biogenesisGO:0006511 cellular process	GO:0005737 (cytoplasm, intracellular) GO:0005829 (cytoplasm, intracellular) GO:0005634 (nucleus, intracellular) GO:0005886 (plasma membrane, cell periphery)	GO:0031685 (binding, protein binding) GO:0042802 (binding, protein binding) GO:0046872 (binding, ion binding) GO:0004843 (catalytic activity, hydrolase activity)
160	B2RPV6	1	Multimerin-1	Mmrn1	3.5	14	6.5	ELEAKQAHLEGALR+ETLSAMTYNPK+KTVNMTTILIGR+LSPTVILDTGSHLPSGR+SAGDMGNRSARETHLR		Carrier protein for platelet (but not plasma) factor V/Va. Plays a role in the storage and stabilization of factor V in platelets. Upon release following platelet activation, may limit platelet and plasma factor Va-dependent thrombin generation. Ligand for integrin alpha-IIb/beta-3 and integrin alpha-V/beta-3 on activated platelets, and may function as an extracellular matrix or adhesive protein …		GO:0007596 regulation	GO:0031012 (extracellular, extracellular matrix)	GO:0005509 (binding, ion binding)
161	A0A061I9A5	0.99	Armadillo repeat-containing protein 4	H671_3g11321	1	1	1	CGAQALWSCSK+HLAEAISR+KAGGIPLLARLLK+RLALATEK	1068
162	B2RZ37	0.9999	Receptor expression-enhancing protein 5	Reep5	2.5	2.9	3.3	ATVNLLGDEK+ATVNLLGDEKKST+ETADAISK+VIRPIFLK	189	May promote functional cell surface expression of olfactory receptors.			GO:0071782 (er, endomembrane system) GO:0070062 (extracellular, extracellular exosome) GO:0016021 (other, membrane part)
163	B2RZ78	1	Vacuolar protein sorting-associated protein 29	Vps29	4	2	5.375	LVLVLGDLHIPHR+MLVLVLGDLHIPHR+QFDVDILISGHTHK		Acts as component of the retromer cargo-selective complex (CSC). The CSC is believed to be the core functional component of retromer or respective retromer complex variants acting to prevent missorting of selected transmembrane cargo proteins into the lysosomal degradation pathway. The recruitment of the CSC to the endosomal membrane involves RAB7A and SNX3. The SNX-BAR retromer mediates retrogra…		GO:0006886 localizationGO:0042147 localizationGO:1990126 localization	GO:0005829 (cytoplasm, intracellular) GO:0005769 (endosome, endomembrane system) GO:0005768 (endosome, endomembrane system) GO:0010008 (endosome, endomembrane system) GO:0005770 (endosome, endomembrane system) GO:0030904 (macromolecular complex, endomembrane system)	GO:0008270 (binding, ion binding)
164	B5DEH2	1	Erlin-2	Erlin2	4.28571	3.28571	5	AKADAECYTALKIAEANK+DIPNMFMDSAGGLGK+LALQQDLTSMAPGLVIQAVR+LGFGLEDEPLETATKDN+VAQVAEITYGQK+VTKPNIPEAIR	339	Component of the ERLIN1/ERLIN2 complex which mediates the endoplasmic reticulum-associated degradation (ERAD) of inositol 1,4,5-trisphosphate receptors (IP3Rs) such as ITPR1. Promotes sterol-accelerated ERAD of HMGCR probably implicating an AMFR/gp78-containing ubiquitin ligase complex. Involved in regulation of cellular cholesterol homeostasis by regulation the SREBP signaling pathway. May promo…		GO:0008203 metabolic processGO:0045541 regulationGO:0032933 regulationGO:0030433 cellular process	GO:0005829 (cytoplasm, intracellular) GO:0005789 (er, endomembrane system) GO:0070062 (extracellular, extracellular exosome) GO:0016021 (other, membrane part) GO:0045121 (other, membrane part) GO:0005886 (plasma membrane, cell periphery) GO:0043234 (macromolecular complex, protein complex)	GO:0015485 (binding, lipid binding) GO:0031625 (binding, protein binding)
165	B5DFC8	1	Eukaryotic translation initiation factor 3 subunit C	Eif3c	3.875	2.875	4.5	AKELLGQGLLLR+CLEEFELLGK+EHVVAASK+FEELTNLIR+FLKKAPTTEEDK+LCKYIYAKDR+NEGYMRR+TCHSFIINEK+TMVQLGICAFR	911	Component of the eukaryotic translation initiation factor 3 (eIF-3) complex, which is required for several steps in the initiation of protein synthesis. The eIF-3 complex associates with the 40S ribosome and facilitates the recruitment of eIF-1, eIF-1A, eIF-2:GTP:methionyl-tRNAi and eIF-5 to form the 43S pre-initiation complex (43S PIC). The eIF-3 complex stimulates mRNA recruitment to the 43S PI…		GO:0006413 cellular process	GO:0005852 (macromolecular complex, intracellular) GO:0071541 (macromolecular complex, intracellular)	GO:0003743 (binding, heterocyclic compound binding) GO:0031369 (binding, protein binding)
166	B9EJ86	1	Oxysterol-binding protein-related protein 8	Osbpl8	3.66667	1.44444	4.11111	LYNGSEK+NHLLSSTPATDYFLQQK+TPMVSVPK		Lipid transporter involved in lipid countertransport between the endoplasmic reticulum and the plasma membrane: specifically exchanges phosphatidylserine with phosphatidylinositol 4-phosphate (PI4P), delivering phosphatidylserine to the plasma membrane in exchange for PI4P, which is degraded by the SAC1/SACM1L phosphatase in the endoplasmic reticulum. Binds phosphatidylserine and PI4P in a mutual…		GO:0032148 regulationGO:0045444 cellular processGO:0030336 regulationGO:0010891 regulationGO:0015914 localizationGO:2001275 regulationGO:0046628 regulationGO:0051897 regulationGO:0090204 cellular component organization or biogenesis	GO:0032541 (er, cell periphery) GO:0005783 (er, endomembrane system) GO:0005789 (er, endomembrane system) GO:0016021 (other, membrane part) GO:0016020 (other) GO:0031965 (nucleus, endomembrane system)	GO:0015485 (binding, lipid binding) GO:0070273 (binding, ion binding) GO:0001786 (binding, ion binding) GO:0005548 (transporter, substrate-specific transporter activity)
167	C9WPN6	1	Eukaryotic translation initiation factor 2 subunit 3, Y-linked	Eif2s3y	1	1	1	AISGVHTVR+LIGWGQIR+MVGQVLGAVGALPEIFT+NEVLMVNIGSLSTGGR+QDLATLDVTK	472	As a subunit of eukaryotic initiation factor 2 (eIF2), involved in the early steps of protein synthesis. In the presence of GTP, eIF2 forms a ternary complex with initiator tRNA Met-tRNAi and then recruits the 40S ribosomal complex, a step that determines the rate of protein translation. This step is followed by mRNA binding to form the 43S pre-initiation complex. Junction of the 60S ribosomal su…			GO:0005850 (macromolecular complex, intracellular)	GO:0005525 (binding, carbohydrate derivative binding) GO:0003924 (catalytic activity, hydrolase activity) GO:0003743 (binding, heterocyclic compound binding)
168	D3YZU1	1	SH3 and multiple ankyrin repeat domains protein 1	Shank1	3	2.44444	4.22222	AASAAMYVPAR+AASAAMYVPARSGR+ASIISELSSK+CCELLLYNR+DSEGFGFVLR+FNPDATIWTAK+GSGAPGNLASTR+GSSTEDGPGVPPPSPRR+GVPYLEFR+RRGPPGAGLTVPPALLR+TAAPEEPERLPLHVR	2167	Seems to be an adapter protein in the postsynaptic density (PSD) of excitatory synapses that interconnects receptors of the postsynaptic membrane including NMDA-type and metabotropic glutamate receptors, and the actin-based cytoskeleton. Plays a role in the structural and functional organization of the dendritic spine and synaptic junction. Overexpression promotes maturation of dendritic spines a…		GO:0030534 behaviorGO:0008306 behaviorGO:0060997 cellular component organization or biogenesisGO:0050894 interaction with cells and organismsGO:0046959 behaviorGO:0007616 behaviorGO:0032232 regulationGO:0050885 interaction with cells and organismsGO:0042048 behaviorGO:0060999 regulationGO:2000463 regulationGO:0006461 cellular component organization or biogenesisGO:0035418 localizationGO:2000311 r…	GO:0030054 (other) GO:0005737 (cytoplasm, intracellular) GO:0030425 (other, cell projection) GO:0043197 (other, cell projection) GO:0060076 (other, excitatory synapse) GO:0016020 (other) GO:0043005 (other, cell projection) GO:0017146 (plasma membrane, cell periphery) GO:0005886 (plasma membrane, cell periphery) GO:0014069 (other, postsynapse) GO:0045211 (plasma membrane, cell periphery)	GO:0071532 (binding, protein binding) GO:0030160 (binding, protein binding) GO:0042802 (binding, protein binding) GO:0035255 (binding, protein binding) GO:0008022 (binding, protein binding) GO:0032403 (binding, macromolecular complex binding) GO:0097110 (binding, protein binding) GO:0017124 (binding, protein binding) GO:0031877 (binding, protein binding) GO:0098919 (structural molecule activity, …
169	D3Z7P3	0.9988	Glutaminase kidney isoform, mitochondrial	Gls	3.875	1.75	5.125	CVQSNIVLLTQAFR+DSPGETDAFGNSEGK+EMVAAGDNK+FVIPDFMSFTSHIDELYESAK+LFLNEDDKPHNPMVNAGAIVVTSLIK+LKECMDMLR+SVINLLFAAYTGDVSALR+VADYIPQLAK+YAIAVNDLGTEYVHR		Catalyzes the first reaction in the primary pathway for the renal catabolism of glutamine. Plays a role in maintaining acid-base homeostasis. Regulates the levels of the neurotransmitter glutamate in the brain.	L-glutamine + H(2)O = L-glutamate + NH(3).	GO:0007268 cellular processGO:0006537 cellular processGO:0006543 cellular processGO:0051289 cellular component organization or biogenesisGO:0002087 regulationGO:0001967 behavior	GO:0005829 (cytoplasm, intracellular) GO:0005759 (mitochondria, intracellular) GO:0005739 (mitochondria, intracellular)	GO:0004359 (catalytic activity, hydrolase activity) GO:0042802 (binding, protein binding)
170	D3Z7P3-2	0.9854	Isoform 2 of Glutaminase kidney isoform, mitochondrial	Gls	3	1.63636	3.45455	CVQSNIVLLTQAFR+DSPGETDAFGNSEGK+EMVAAGDNK+FVIPDFMSFTSHIDELYESAK+LFLNEDDKPHNPMVNAGAIVVTSLIK+LKECMDMLR+MESLGER+VADYIPQLAK+YAIAVNDLGTEYVHR		Catalyzes the first reaction in the primary pathway for the renal catabolism of glutamine. Plays a role in maintaining acid-base homeostasis. Regulates the levels of the neurotransmitter glutamate in the brain.	L-glutamine + H(2)O = L-glutamate + NH(3).	GO:0007268 cellular processGO:0006537 cellular processGO:0006543 cellular processGO:0051289 cellular component organization or biogenesisGO:0002087 regulationGO:0001967 behavior	GO:0005829 (cytoplasm, intracellular) GO:0005759 (mitochondria, intracellular) GO:0005739 (mitochondria, intracellular)	GO:0004359 (catalytic activity, hydrolase activity) GO:0042802 (binding, protein binding)
171	D3Z8E6	1	Calmodulin-regulated spectrin-associated protein 1	Camsap1	1.93333	1.06667	2.2	DLSDSQDVAFVQLHKPR+HRSNSLTRADGQPR+IAANLQWICAK+VESLEALPILSR	1604	Probable microtubule-binding protein that plays a role in the regulation of cell morphology and cytoskeletal organization. Through interaction with spectrin may regulate neurite outgrowth.		GO:0007010 cellular component organization or biogenesisGO:0031175 cellular component organization or biogenesisGO:0022604 regulation	GO:0005737 (cytoplasm, intracellular) GO:0005874 (cytoskeleton, intracellular)	GO:0005516 (binding, protein binding) GO:0008017 (binding, protein binding) GO:0030507 (binding, protein binding)
172	D3ZJP6	1	Unconventional myosin-X	Myo10	1	1	1	DDLLNLLR+LLAGILHLGNIEFITAGGAQISFKTALGR+VLCGVVTIQKNYR	2060	Myosins are actin-based motor molecules with ATPase activity. Unconventional myosins serve in intracellular movements. MYO10 binds to actin filaments and actin bundles and functions as plus end-directed motor. The tail domain binds to membranous compartments containing phosphatidylinositol 3,4,5-trisphosphate or integrins, and mediates cargo transport along actin filaments. Regulates cell shape, …		GO:0030705 localizationGO:0022409 interaction with cells and organismsGO:0008360 regulationGO:0051489 regulation	GO:0005938 (cytoplasm, cell periphery) GO:0005829 (cytoplasm, intracellular) GO:0031527 (plasma membrane, cell periphery) GO:0032433 (other, cell projection) GO:0030027 (other, cell leading edge) GO:0016459 (cytoskeleton, intracellular) GO:0043005 (other, cell projection) GO:0043025 (other, cell body) GO:0005730 (nucleus, intracellular) GO:0001726 (other, cell leading edge)	GO:0051015 (binding, macromolecular complex binding) GO:0030898 (catalytic activity, hydrolase activity) GO:0005524 (binding, carbohydrate derivative binding) GO:0005516 (binding, protein binding) GO:0005547 (binding, ion binding) GO:0060002 (catalytic activity, hydrolase activity) GO:0030507 (binding, protein binding)
173	D3ZTX0	1	Transmembrane emp24 domain-containing protein 7	Tmed7	1.875	0.125	3.3125	SEITFELPDNAK+SVIDYQTHFR+SVIDYQTHFRLR	226	Potential role in vesicular protein trafficking, mainly in the early secretory pathway. Appears to play a role in the biosynthesis of secreted cargo including processing and post-translational modifications (By similarity).		GO:0015031 localization	GO:0030663 (other intracellular organelles, endomembrane system) GO:0005783 (er, endomembrane system) GO:0005789 (er, endomembrane system) GO:0005793 (er, intracellular) GO:0033116 (er, intracellular) GO:0012507 (other intracellular organelles, endomembrane system) GO:0070062 (extracellular, extracellular exosome) GO:0005794 (other intracellular organelles, endomembrane system) GO:0016021 (other,…
174	D3ZX08	0.9999	Alanine--tRNA ligase, mitochondrial	Aars2	3.33333	2.11111	4.55556	GSHLNPER+GSRDLLEAHR+IIDRTVKR+MAASVAAAAGRLR	985	Catalyzes the attachment of alanine to tRNA(Ala) in a two-step reaction: alanine is first activated by ATP to form Ala-AMP and then transferred to the acceptor end of tRNA(Ala). Also edits incorrectly charged tRNA(Ala) via its editing domain.	ATP + L-alanine + tRNA(Ala) = AMP + diphosphate + L-alanyl-tRNA(Ala).	GO:0006419 cellular processGO:0006400 cellular process	GO:0005739 (mitochondria, intracellular)	GO:0004813 (catalytic activity, ligase activity) GO:0016597 (binding, ion binding) GO:0005524 (binding, carbohydrate derivative binding) GO:0046872 (binding, ion binding) GO:0000049 (binding, heterocyclic compound binding)
175	G3HC79	0.9996	Putative alanyl-tRNA synthetase, mitochondrial	AARS	2.88889	1.77778	5.33333	GSHLNPER+IIDRTVKR+TGAMGDLVIIGGR	942	Catalyzes the attachment of alanine to tRNA(Ala) in a two-step reaction: alanine is first activated by ATP to form Ala-AMP and then transferred to the acceptor end of tRNA(Ala). Also edits incorrectly charged tRNA(Ala) via its editing domain.	ATP + L-alanine + tRNA(Ala) = AMP + diphosphate + L-alanyl-tRNA(Ala).	GO:0006419 cellular process	GO:0005737 (cytoplasm, intracellular)	GO:0004813 (catalytic activity, ligase activity) GO:0005524 (binding, carbohydrate derivative binding) GO:0000049 (binding, heterocyclic compound binding) GO:0008270 (binding, ion binding)
176	D3ZZ80	1	Obscurin-like protein 1	Obsl1	3.375	1.875	5.5	AGATDTSAR+AGATDTSARLHVR+FTRPLQDVEGR+SLDLQFGAPGHVELR	1805	Core component of the 3M complex, a complex required to regulate microtubule dynamics and genome integrity. It is unclear how the 3M complex regulates microtubules, it could act by controlling the level of a microtubule stabilizer (By similarity). Acts as a regulator of the Cul7-RING(FBXW8) ubiquitin-protein ligase, playing a critical role in the ubiquitin ligase pathway that regulates Golgi morp…		GO:0007015 cellular component organization or biogenesisGO:0007030 cellular component organization or biogenesisGO:0000226 cellular component organization or biogenesisGO:0050775 regulationGO:0034067 localizationGO:0007088 regulationGO:0045214 cellular component organization or biogenesisGO:0006941 interaction with cells and organismsGO:0071688 cellular component organization or biogenesis	GO:1990393 (macromolecular complex, protein complex) GO:0005813 (cytoskeleton, intracellular) GO:0005737 (cytoplasm, intracellular) GO:0005794 (other intracellular organelles, endomembrane system) GO:0031430 (other intracellular organelles, intracellular) GO:0005859 (cytoskeleton, intracellular) GO:0048471 (nucleus, intracellular) GO:0030018 (other intracellular organelles, intracellular)	GO:0051015 (binding, macromolecular complex binding) GO:0051371 (binding, protein binding) GO:0008307 (structural molecule activity, structural constituent of muscle) GO:0097493 (structural molecule activity, structural molecule activity conferring elasticity)
177	D4ACX8	1	Protocadherin-16	Dchs1	3.1	1.5	4.1	AEGPGGAGARLMR+APGSGTATSGGGGRTR+ESQELYTLK+LEVVARGPLPGSR+LPRPGPSLNKPTLALATLRAEDR+VDSRAPGSGTATSGGGGR	3291	Calcium-dependent cell-adhesion protein. Mediates functions in neuroprogenitor cell proliferation and differentiation (By similarity).		GO:0001658 developmental processGO:0003273 cellular processGO:0090102 developmental processGO:0072137 single-organism processGO:0048565 developmental processGO:0007157 interaction with cells and organismsGO:0035329 regulationGO:0007156 interaction with cells and organismsGO:0003192 developmental processGO:0021915 developmental processGO:0022008 cellular processGO:0043931 developmental processGO:0…	GO:0045177 (other, apical part of cell) GO:0016021 (other, membrane part) GO:0005622 (other, intracellular) GO:0005886 (plasma membrane, cell periphery)	GO:0005509 (binding, ion binding)
178	E9PV24-2	1	Isoform 2 of Fibrinogen alpha chain	Fga	3.22222	2	4.33333	ANPNWGVFSEFGDSSSPATR+AQLIDMK+AQLIDMKR+AQQIQALQSNVR+DSDWPFCSDDDWNHK+DSNSLTRNIMEYLR+EDPSSHVPEFSSSSK+EKAQQIQALQSNVR+ELERPGKDGGSR+GDFATRGPGSK+GEFLSEGGGVR+GFFDNHFGLISPNFK+GLIDEANQDFTNR+LEVDIDIK+MADEAGSEAHREGETR+MELERPGKDGGSR+QLQQVIAK+QYLPALK+SQLQEAPPEWK+TEDKGEFLSEGGGVR+TEDKGEFLSEGGGVRGPR		Cleaved by the protease thrombin to yield monomers which, together with fibrinogen beta (FGB) and fibrinogen gamma (FGG), polymerize to form an insoluble fibrin matrix. Fibrin has a major function in hemostasis as one of the primary components of blood clots (PubMed:7649481). In addition, functions during the early stages of wound repair to stabilize the lesion and guide cell migration during re-…		GO:0002250 immune system processGO:0007596 regulationGO:0072377 regulationGO:0072378 regulationGO:0007160 interaction with cells and organismsGO:0043623 cellular component organization or biogenesisGO:0042730 regulationGO:0043152 immune system processGO:0045087 immune system processGO:2000352 regulationGO:1902042 regulationGO:0031639 metabolic processGO:0070527 interaction with cells and organism…	GO:0072562 (extracellular, extracellular region part) GO:0005938 (cytoplasm, cell periphery) GO:0009986 (cell surface, cell surface) GO:0009897 (plasma membrane, cell periphery) GO:0070062 (extracellular, extracellular exosome) GO:0005615 (extracellular, extracellular region part) GO:1903561 (extracellular, extracellular organelle) GO:0005577 (extracellular, extracellular region part) GO:0031091 …	GO:0050839 (binding, protein binding) GO:0046872 (binding, ion binding) GO:0030674 (binding, binding, bridging) GO:0005102 (binding, protein binding) GO:0005198 (structural molecule activity)
179	Q8VCM7	1	Fibrinogen gamma chain	Fgg	3.11111	1.55556	5	CHAGHLNGVYHQGGTYSK+DCQEIANK+DNCCILDER+DSVQIHDTTGK+DSVQIHDTTGKDCQEIANK+FFTSHNGMQF+GEGQQHHMGGSK+GPESDKYR+IDGSLDFK+IGEGQQHHMGGSK+IHLISMQSTIPYALR+LLTHETSIR+MVEEIVK+NPDQPPKPGMIDSATQK+QQFLVYCEIDGSGNGWTVLQK+RIDGSLDFKKNWIQYK+SSTTNGFDDGIIWATWK+TEFWLGNEK+VAQLEAQCQEPCK+VGPESDKYR+WYSMKETTMK	436	Together with fibrinogen alpha (FGA) and fibrinogen beta (FGB), polymerizes to form an insoluble fibrin matrix (By similarity). Fibrin has a major function in hemostasis as one of the primary components of blood clots (By similarity). In addition, functions during the early stages of wound repair to stabilize the lesion and guide cell migration during re-epithelialization (By similarity). Was ori…		GO:0002250 immune system processGO:0072378 regulationGO:0007160 interaction with cells and organismsGO:0043623 cellular component organization or biogenesisGO:0042730 regulationGO:0045087 immune system processGO:2000352 regulationGO:1902042 regulationGO:0031639 metabolic processGO:0070527 interaction with cells and organismsGO:0070374 regulationGO:0045921 regulationGO:0034116 interaction with cel…	GO:0072562 (extracellular, extracellular region part) GO:0005938 (cytoplasm, cell periphery) GO:0009986 (cell surface, cell surface) GO:0009897 (plasma membrane, cell periphery) GO:0070062 (extracellular, extracellular exosome) GO:0005615 (extracellular, extracellular region part) GO:0005577 (extracellular, extracellular region part) GO:0031091 (other intracellular organelles, endomembrane system)	GO:0050839 (binding, protein binding) GO:0046872 (binding, ion binding) GO:0030674 (binding, binding, bridging) GO:0005102 (binding, protein binding) GO:0005198 (structural molecule activity)
180	A0A061INP8	0.9999	Fibrinogen alpha chain-like protein	H671_1g2036	1	1	1	DNCCILDER+DSNSLTRNIMEYLR+ETDWPFCSDEDWNHK+GPESDKYR+LEVDIDIK+LLTHETSIR+MTEDIMK+NNSPYEIENGVVWIPFRGADYSLKAVR+QLEQVIAK+QYLPALK+SQLQEAPPEWK+TEFWLGNEK+WYSMKETTMK	1233			GO:0030168 regulationGO:0051258 cellular component organization or biogenesisGO:0007165 regulation	GO:0005577 (extracellular, extracellular region part)	GO:0030674 (binding, binding, bridging) GO:0005102 (binding, protein binding)
181	G3H5I7	0.9984	Fibrinogen alpha chain	I79_005569	5	0.777778	4.44444	AAFLTEKNKK+DNCCILDER+DSNSLTRNIMEYLR+ETDWPFCSDEDWNHK+GPESDKYR+LEVDIDIK+NNSPYEIENGVVWIPFRGADYSLKAVR+QLEQVIAK+QYLPALK+SQLQEAPPEWK+TEFWLGNEK+WYSMKETTMK	1209			GO:0030168 regulationGO:0051258 cellular component organization or biogenesisGO:0007165 regulation	GO:0005577 (extracellular, extracellular region part)	GO:0030674 (binding, binding, bridging) GO:0005102 (binding, protein binding)
182	P06399-2	0.9516	Isoform 2 of Fibrinogen alpha chain	Fga	3.75	2.75	4.75	DSNSLTRNIMEYLR+ETDWPFCSDEDWNHK+GLIDEANQDFTNR+LEVDIDIK+QLEQVIAK+QYLPALK+TVLGNDGHR		Cleaved by the protease thrombin to yield monomers which, together with fibrinogen beta (FGB) and fibrinogen gamma (FGG), polymerize to form an insoluble fibrin matrix. Fibrin has a major function in hemostasis as one of the primary components of blood clots. In addition, functions during the early stages of wound repair to stabilize the lesion and guide cell migration during re-epithelialization…		GO:0006953 response to stimulusGO:0002250 immune system processGO:0007596 regulationGO:1990643 cellular processGO:0071354 cellular processGO:0071407 cellular processGO:0044468 behaviorGO:0045087 immune system processGO:0097421 developmental processGO:0030168 regulationGO:0014911 regulationGO:0051258 cellular component organization or biogenesisGO:0046898 response to stimulusGO:0032355 response to…	GO:0072562 (extracellular, extracellular region part) GO:0005737 (cytoplasm, intracellular) GO:0005615 (extracellular, extracellular region part) GO:0005577 (extracellular, extracellular region part) GO:0005791 (er, endomembrane system)	GO:0046872 (binding, ion binding) GO:0030674 (binding, binding, bridging) GO:0005102 (binding, protein binding)
183	G3GU75	0.9998	Translational activator GCN1	I79_001227	1	1	1	ADYTPHLRSLVSGLIR+AYSDQAIVNLLK+DKNTVVR+DLPEGAVKGLCK+FVHFIDAPSLALIMPIVQR+GIGFLMKYHIETGDGQLPPR+HLDQIIPR+HSSEVQDMILSNATADRIPIAMSGIR+KLLSSLGGIK+NGLNLLR+QQEMMAALTDAIQDK+VDIAPHVR+VVLPYLVPK	2738			GO:0033554 cellular processGO:0033674 regulationGO:0006417 regulation		GO:0019901 (binding, protein binding) GO:0019887 (molecular function regulator, enzyme regulator activity) GO:0043022 (binding, macromolecular complex binding)
184	E9PYI1-2	1	Isoform 2 of Zinc finger protein 568	Znf568	3.25	3	5.375	EQLHSKAKASEHAQHGK+GSELSRHQKIHT+LSQMAGRR+MERLSQMAGRR		Has transcriptional repression activity, partially through the recuitment of the corepressor TRIM28 but has also repression activity independently of this interaction (PubMed:22110054, PubMed:27658112). Essential during embryonic development, where it acts as direct repressor of IGF2-P0, placental-specific transcript of IGF2, in early development and regulates convergent extension movements requi…		GO:0060028 developmental processGO:0022007 developmental processGO:0060669 developmental processGO:0001701 developmental processGO:0000122 regulationGO:0045892 regulationGO:0010646 regulationGO:0006351 cellular process	GO:0005634 (nucleus, intracellular)	GO:0046872 (binding, ion binding) GO:0001222 (binding, protein binding) GO:0003700 (nucleic acid binding transcription factor activity, transcription factor activity, sequence-specific DNA binding) GO:0000976 (binding, heterocyclic compound binding)
185	D4A1V0	0.9997	RCG34646, isoform CRA_b	Zfp213	2.36364	1	4.63636	AAVQEFQATASPK+RGRPPTR+THTGEKPHK	389			GO:0006351 cellular process	GO:0005634 (nucleus, intracellular)	GO:0046872 (binding, ion binding) GO:0003676 (binding, heterocyclic compound binding) GO:0003700 (nucleic acid binding transcription factor activity, transcription factor activity, sequence-specific DNA binding)
186	E9Q309	1	Centrosome-associated protein 350	Cep350	3.25	2.875	5.25	KILGPAPKMEQK+KSVVEQLKR+SALSLPDNK+TEQKGIASEEGSPMPSYSPR+VAKFGGHIGR	3095	Plays an essential role in centriole growth by stabilizing a procentriolar seed composed of at least, SASS6 and CENPJ. Required for anchoring microtubules to the centrosomes and for the integrity of the microtubule network. Recruits PPARA to discrete subcellular compartments and thereby modulates PPARA activity. Required for ciliation.		GO:0034453 cellular component organization or biogenesis	GO:0042995 (other, cell projection) GO:0005814 (cytoskeleton, intracellular) GO:0005813 (cytoskeleton, intracellular) GO:0016020 (other) GO:0005634 (nucleus, intracellular) GO:0005819 (cytoskeleton, intracellular)	GO:0008017 (binding, protein binding)
187	E9Q3L2	1	Phosphatidylinositol 4-kinase alpha	Pi4ka	1.92857	1.71429	2.14286	ASERASEKGPALK+GQTIKLLK+ILHDADRIHSEMSPLK+SLAVQRPASLEK+TLLLSLLATEIER+TNRGSQLHK	2105	Acts on phosphatidylinositol (PtdIns) in the first committed step in the production of the second messenger inositol-1,4,5,-trisphosphate.	ATP + 1-phosphatidyl-1D-myo-inositol = ADP + 1-phosphatidyl-1D-myo-inositol 4-phosphate.	GO:0030036 cellular component organization or biogenesisGO:0044803 cellular component organization or biogenesisGO:0046854 cellular processGO:0048015 regulationGO:0016310 cellular processGO:0046786 cellular processGO:0039694 cellular process	GO:0005737 (cytoplasm, intracellular) GO:0070062 (extracellular, extracellular exosome) GO:0005925 (other, anchoring junction) GO:0016020 (other) GO:0005886 (plasma membrane, cell periphery) GO:0019034 (nucleus, host)	GO:0004430 (catalytic activity, transferase activity) GO:0005524 (binding, carbohydrate derivative binding) GO:0045296 (binding, protein binding) GO:0016301 (catalytic activity, transferase activity)
188	E9Q414	1	Apolipoprotein B-100	Apob	3.75	2.25	5.125	ALYWVNGR+AQQASWQASTR+ASNFPVDLSHYPR+EDKSLVDTLK+FKTKLNDK+HEQDMVNGIMPIVDK+IGVELSGR+KGTVPTEMSTER+KLSISEQNAQR+KLSTSPFALNLTMLPKVK+LDIPLPLGGKSSK+LQDLQVLGK+LSLEDTPK+MGLAFESTK+NNALHFLTTSYNEAK+NPNGYLLSLPVQELADR+QADAVLK+QIVLYPDKDEPK+SWVTAVAK+TTANLHAPIFSMNFK+VELEVPQICGFIMR+VESQHVGSSILTANGR		Apolipoprotein B is a major protein constituent of chylomicrons (apo B-48), LDL (apo B-100) and VLDL (apo B-100). Apo B-100 functions as a recognition signal for the cellular binding and internalization of LDL particles by the apoB/E receptor.		GO:0048844 developmental processGO:0071379 cellular processGO:0071356 cellular processGO:0033344 localizationGO:0042632 regulationGO:0008203 metabolic processGO:0030301 localizationGO:0009566 interaction with cells and organismsGO:0030317 cellular processGO:0001701 developmental processGO:0016042 metabolic processGO:0006629 metabolic processGO:0042158 cellular processGO:0042159 metabolic processG…	GO:0042627 (extracellular, extracellular region part) GO:0005737 (cytoplasm, intracellular) GO:0005829 (cytoplasm, intracellular) GO:0005783 (er, endomembrane system) GO:0070971 (er, endomembrane system) GO:0070062 (extracellular, extracellular exosome) GO:0005576 (extracellular) GO:0034363 (extracellular, extracellular region part) GO:0043231 (other intracellular organelles, intracellular) GO:00…	GO:0017127 (transporter, substrate-specific transporter activity) GO:0008201 (binding, carbohydrate derivative binding) GO:0035473 (binding, protein binding) GO:0050750 (binding, protein binding) GO:0005543 (binding, ion binding)
189	A0A061IFR6	1	Ankyrin repeat domain-containing protein 11	H671_3g8713	1.7	1.9	4.5	DEPKPTAKDK+DRGVAEGGK+EVLSASPR+GDLVKMSNGNDK+GVAEGGKDKK+SVRDRFNAR	2615
190	E9Q555	1	E3 ubiquitin-protein ligase RNF213	Rnf213	0.866667	0.366667	1.1	AANSFNPNWSLK+DFLLLTMKVSSR+EPMIHDGR+FGTLLSAVITK+KPRPSEAALMMLSFIKGK+MVYTVQK+TAGKETGEDVR+TLDIGNALMACR+TSAGCRNLEQVLREEGHFLR		E3 ubiquitin-protein ligase involved in angiogenesis. Involved in the non-canonical Wnt signaling pathway in vascular development: acts by mediating ubiquitination and degradation of FLNA and NFATC2 downstream of RSPO3, leading to inhibit the non-canonical Wnt signaling pathway and promoting vessel regression. Also has ATPase activity.	S-ubiquitinyl-[E2 ubiquitin-conjugating enzyme]-L-cysteine + [acceptor protein]-L-lysine = [E2 ubiquitin-conjugating enzyme]-L-cysteine + N(6)-ubiquitinyl-[acceptor protein]-L-lysine.	GO:0001525 developmental processGO:2000051 regulationGO:0051865 cellular processGO:0051260 cellular component organization or biogenesisGO:0016567 cellular processGO:0002040 developmental processGO:0006511 cellular process	GO:0005737 (cytoplasm, intracellular) GO:0005829 (cytoplasm, intracellular) GO:0016020 (other) GO:0005730 (nucleus, intracellular)	GO:0016887 (catalytic activity, hydrolase activity) GO:0046872 (binding, ion binding) GO:0004842 (catalytic activity, transferase activity)
191	E9Q784	0.9989	Zinc finger CCCH domain-containing protein 13	Zc3h13	5	2.5	8	DLEGSSRDSVALDK+ELRDSRDMR+KESSRGR+NEGSPSPR+NEGSPSPRQSPKR+QAYTNTPMVDNELLRLSLR+SGSFDSRDRLQER	1729	Acts as component of the WTAP complex that is involved in RNA processing and cell cycle.			GO:0016607 (nucleus, intracellular) GO:0005654 (nucleus, intracellular)	GO:0046872 (binding, ion binding) GO:0003723 (binding, heterocyclic compound binding)
192	E9Q7X6-2	1	Isoform 2 of Protein HEG homolog 1	Heg1	1.58824	1.11765	1.58824	ELPEEGTVHTQVAGTWVSR+ITPSQTESGTSLGFLER+LGITSMSVR+QASHPALEPGEPTVLSQK		Receptor component of the CCM signaling pathway which is a crucial regulator of heart and vessel formation and integrity. May be acting by stabilizing endothelial cell junctions.		GO:0003209 developmental processGO:0055017 developmental processGO:0007043 cellular component organization or biogenesisGO:0045216 cellular component organization or biogenesisGO:0001885 cellular processGO:0001886 cellular component organization or biogenesisGO:0007507 developmental processGO:0001701 developmental processGO:0030324 developmental processGO:0003017 interaction with cells and organi…	GO:0009986 (cell surface, cell surface) GO:0005911 (other, cell-cell junction) GO:0009897 (plasma membrane, cell periphery) GO:0016021 (other, membrane part)	GO:0005509 (binding, ion binding)
193	E9Q9R9	1	Disks large homolog 5	Dlg5	2.45455	1.81818	3.81818	DRAVSELAEALR+DTVTMDAGRANKEVEILR+IKIPLTPR+SEITELR+SKQVKTAK+SMTPGTTVGSILR+TLSAAARR+VKGLPGDSFYIR	1921	Acts as a regulator of the Hippo signaling pathway. Negatively regulates the Hippo signaling pathway by mediating the interaction of MARK3 with STK3/4, bringing them together to promote MARK3-dependent hyperphosphorylation and inactivation of STK3 kinase activity toward LATS1 (PubMed:28087714). Positively regulates the Hippo signaling by mediating the interaction of SCRIB with STK4/MST1 and LATS1…		GO:0045176 localizationGO:0001837 cellular processGO:0060441 developmental processGO:0045197 cellular processGO:0030011 cellular processGO:0072205 developmental processGO:0030901 developmental processGO:0030336 regulationGO:0035331 regulationGO:0042130 interaction with cells and organismsGO:0030859 cellular processGO:0060999 regulationGO:0035332 regulationGO:0045880 regulationGO:0051965 regulatio…	GO:0030054 (other) GO:0005913 (other, anchoring junction) GO:0036064 (cytoskeleton, cell projection) GO:0005737 (cytoplasm, intracellular) GO:0014069 (other, postsynapse) GO:0045211 (plasma membrane, cell periphery)	GO:0008013 (binding, protein binding) GO:0008092 (binding, protein binding)
194	F1LNJ2	1	U5 small nuclear ribonucleoprotein 200 kDa helicase	Snrnp200	3.44444	2	4.22222	ANSNLVLQADRSLIDRTR+DVATFLR+EIDLLLGQTDDTR+FLYQLHETEKEDLIR+FNDPHVK+KTGNFQVTELGR+MSLNAKTK+NQVLVFVHSR+SGGPVVVLVQLER+SLQYEYKANSNLVLQADR+SPTLYGISHDDLK+TEAEQCK+TNVALMCMLR	2139	RNA helicase that plays an essential role in pre-mRNA splicing as component of the U5 snRNP and U4/U6-U5 tri-snRNP complexes. Involved in spliceosome assembly, activation and disassembly. Mediates changes in the dynamic network of RNA-RNA interactions in the spliceosome. Catalyzes the ATP-dependent unwinding of U4/U6 RNA duplices, an essential step in the assembly of a catalytically active splice…	ATP + H(2)O = ADP + phosphate.	GO:0006397 cellular processGO:0008380 cellular process	GO:0005681 (nucleus, intracellular)	GO:0005524 (binding, carbohydrate derivative binding) GO:0004004 (catalytic activity, hydrolase activity) GO:0003676 (binding, heterocyclic compound binding)
195	F1LQ48	1	Heterogeneous nuclear ribonucleoprotein L	Hnrnpl	3.11111	2	4.44444	AGAMVKMAAAGGGGGGGR+FSTPEQAAK+IEYAKPTR+ISRPGDSDDSR+MVKMAAAGGGGGGGR+NPNGPYPYTLK+RAGAMVKMAAAGGGGGGGR+SDALETLGFLNHYQMK+SKPGAAMVEMADGYAVDR+YYGGGNEGGR		Splicing factor binding to exonic or intronic sites and acting as either an activator or repressor of exon inclusion. Exhibits a binding preference for CA-rich elements. Component of the heterogeneous nuclear ribonucleoprotein (hnRNP) complexes and associated with most nascent transcripts. Associates, together with APEX1, to the negative calcium responsive element (nCaRE) B2 of the APEX2 promoter.		GO:0034198 cellular processGO:0007623 otherGO:0006397 cellular processGO:0048025 regulationGO:1902416 regulationGO:0045727 regulationGO:0000381 regulationGO:1901652 response to stimulus	GO:0005737 (cytoplasm, intracellular) GO:0005829 (cytoplasm, intracellular) GO:0030529 (nucleus, intracellular) GO:0005654 (nucleus, intracellular) GO:0005634 (nucleus, intracellular) GO:0048471 (nucleus, intracellular) GO:0045120 (nucleus, intracellular) GO:0035770 (nucleus, intracellular)	GO:0003730 (binding, heterocyclic compound binding) GO:1990715 (binding, heterocyclic compound binding) GO:0097157 (binding, heterocyclic compound binding) GO:0044212 (binding, heterocyclic compound binding)
196	F1LRS8	0.9837	CD2-associated protein	Cd2ap	1	1	1	DAGYSSKPSLSAPSSASK+DHGKELEKLR+GVGFGDIFKEGSVK+LGLFPSNFVK+RPEKPVPPPPPTAK+SNLEVEIAK	637	Seems to act as an adapter protein between membrane proteins and the actin cytoskeleton (By similarity). In collaboration with CBLC, modulates the rate of RET turnover and may act as regulatory checkpoint that limits the potency of GDNF on neuronal survival. Controls CBLC function, converting it from an inhibitor to a promoter of RET degradation (PubMed:18753381). May play a role in receptor clus…		GO:0007015 cellular component organization or biogenesisGO:0007049 cellular processGO:0051301 cellular processGO:0016477 cellular processGO:0098609 interaction with cells and organismsGO:0051058 regulationGO:0032911 regulationGO:1900182 regulationGO:0043161 cellular processGO:2000249 regulationGO:0048259 regulationGO:0016050 cellular component organization or biogenesis	GO:0031252 (other, cell leading edge) GO:0005911 (other, cell-cell junction) GO:0030139 (endosome, intracellular) GO:0070062 (extracellular, extracellular exosome) GO:0031941 (cytoskeleton, intracellular) GO:0048471 (nucleus, intracellular) GO:0005886 (plasma membrane, cell periphery) GO:0043234 (macromolecular complex, protein complex) GO:0001726 (other, cell leading edge)	GO:0008013 (binding, protein binding) GO:0045296 (binding, protein binding) GO:0008022 (binding, protein binding) GO:0032403 (binding, macromolecular complex binding) GO:0017124 (binding, protein binding) GO:0005172 (binding, protein binding)
197	F1M0Z1	1	Triple functional domain protein	Trio	1.75	1.58333	3.33333	AVEVMCIVPK+DCAEKVASHWQQLMLKMEDR+DVDMATR+ETEPIPKMK+LKLVNASVAFYK+LLEAAEQLAQTGECDPEEIYQAAHQLEDR+LQLTDLLIKPVQR+NADVFLK+NDEMKAMDVLPILKEK+NMIDEHSQLK+VAYLSGGR	3100	Guanine nucleotide exchange factor (GEF) for RHOA and RAC1 GTPases. Involved in coordinating actin remodeling, which is necessary for cell migration and growth (By similarity). In developing hippocampal neurons, limits dendrite formation, without affecting the establishment of axon polarity. Once dendrites are formed, involved in the control of synaptic function by regulating the endocytosis of A…	ATP + a protein = ADP + a phosphoprotein.	GO:0045599 regulationGO:0035023 regulation	GO:0005737 (cytoplasm, intracellular)	GO:0005524 (binding, carbohydrate derivative binding) GO:0019899 (binding, protein binding) GO:0004674 (catalytic activity, transferase activity) GO:0005089 (molecular function regulator, guanyl-nucleotide exchange factor activity)
198	F1MA98	0.9986	Nucleoprotein TPR	Tpr	1.66667	0.52381	1.38095	EQVSKMASVR+FEVAQVESLR+LLEEDVK+QFNRQRGISHAMGGR+QHQMQLVDSIVR+SQEQILEILR+TETMNVVMETNKMLR+TGKGQPGDR+TQFEELKAQQK+VTAAAMAGNK		Component of the nuclear pore complex (NPC), a complex required for the trafficking across the nuclear envelope. Functions as a scaffolding element in the nuclear phase of the NPC essential for normal nucleocytoplasmic transport of proteins and mRNAs, plays a role in the establishment of nuclear-peripheral chromatin compartmentalization in interphase, and in the mitotic spindle checkpoint signali…		GO:0051301 cellular processGO:0034605 cellular processGO:0035457 cellular processGO:0000189 regulationGO:0007094 regulationGO:0031990 cellular processGO:0046832 regulationGO:0000122 regulationGO:0045947 regulationGO:0006999 cellular component organization or biogenesisGO:0031453 regulationGO:0090316 regulationGO:0090267 regulationGO:0046827 regulationGO:0042307 regulationGO:0006611 localizationGO…	GO:0005737 (cytoplasm, intracellular) GO:0005868 (cytoskeleton, intracellular) GO:0019898 (other, membrane part) GO:0000776 (chromosome, intracellular) GO:0072686 (cytoskeleton, intracellular) GO:0005635 (nucleus, endomembrane system) GO:0042405 (nucleus, intracellular) GO:0031965 (nucleus, endomembrane system) GO:0034399 (nucleus, intracellular) GO:0005643 (nucleus, endomembrane system) GO:00446…	GO:0003682 (binding, chromatin binding) GO:0070840 (binding, macromolecular complex binding) GO:0031072 (binding, protein binding) GO:0051019 (binding, protein binding) GO:0003729 (binding, heterocyclic compound binding) GO:0005487 (transporter, nucleocytoplasmic transporter activity) GO:0042803 (binding, protein binding) GO:0015631 (binding, protein binding)
199	G3V7P1	1	Syntaxin-12	Stx12	2.15385	2.15385	2.23077	DLAMMIHDQGDLIDSIEANVESSEVHVER+ELGSLPLPLSASEQR+ISQATAQIK+LQENLQQFQHSTNQLAK		SNARE that acts to regulate protein transport between endosomes and the trans-Golgi network (By similarity). The SNARE complex containing STX6, STX12, VAMP4 and VTI1A mediates vesicle fusion (in vitro).		GO:0006886 localizationGO:0048278 cellular processGO:0006906 cellular component organization or biogenesis	GO:0010008 (endosome, endomembrane system) GO:0000139 (other intracellular organelles, endomembrane system) GO:0030285 (other intracellular organelles, endomembrane system) GO:0098837 (endosome, endomembrane system) GO:0031201 (macromolecular complex, intracellular) GO:0008021 (other intracellular organelles, endomembrane system)	GO:0005484 (binding, protein binding) GO:0000149 (binding, protein binding)
200	H1UBN0	0.9869	Copine-7	Cpne7	2.8	2.2	3.7	CVLAEVPK+DIVQFVPFR+FSALGFGAR	556	Calcium-dependent phospholipid-binding protein that may play a role in calcium-mediated intracellular processes.		GO:0071277 cellular process	GO:0005737 (cytoplasm, intracellular) GO:0070062 (extracellular, extracellular exosome) GO:0005634 (nucleus, intracellular) GO:0005886 (plasma membrane, cell periphery)
201	O08529	0.998	Calpain-2 catalytic subunit	Capn2	2	2.27273	3.54545	DREAAEGLGSHER+IMVDMLDEDGSGKLGLK+IRNPWGQVEWTGK+QRKMGEDMHTIGFGIYE+SDGFSIETCK+SDTFINLR+SGTMNSYEMR+WNDNCPSWNTVDPEVR	700	Calcium-regulated non-lysosomal thiol-protease which catalyzes limited proteolysis of substrates involved in cytoskeletal remodeling and signal transduction. Proteolytically cleaves MYOC at 'Arg-226' (By similarity). Proteolytically cleaves CPEB3 following neuronal stimulation which abolishes CPEB3 translational repressor activity, leading to translation of CPEB3 target mRNAs (PubMed:22711986).	Broad endopeptidase specificity.	GO:0001824 developmental processGO:0071230 cellular processGO:0007520 cellular processGO:0016540 metabolic processGO:0006508 metabolic processGO:0051603 cellular processGO:0051493 regulationGO:0001666 response to stimulus	GO:0000785 (chromosome, intracellular) GO:0005737 (cytoplasm, intracellular) GO:0005829 (cytoplasm, intracellular) GO:0030425 (other, cell projection) GO:0005783 (er, endomembrane system) GO:0070062 (extracellular, extracellular exosome) GO:0005925 (other, anchoring junction) GO:0005794 (other intracellular organelles, endomembrane system) GO:0005764 (other intracellular organelles, intracellular…	GO:0005509 (binding, ion binding) GO:0004198 (catalytic activity, hydrolase activity) GO:0008092 (binding, protein binding) GO:0008233 (catalytic activity, hydrolase activity) GO:0046982 (binding, protein binding)
202	O08553	1	Dihydropyrimidinase-related protein 2	Dpysl2	3	0.833333	3.16667	DHGVNSFLVYMAFK+FVAVTSTNAAK+GSPLVVISQGK+KPFPDFVYK+MSVIWDK+MSVIWDKAVVTGK+MVIPGGIDVHTR+NLHQSGFSLSGAQIDDNIPR+QIGENLIVPGGVK+SAAEVIAQAR+THNSALEYNIFEGMECR	572	Plays a role in neuronal development and polarity, as well as in axon growth and guidance, neuronal growth cone collapse and cell migration. Necessary for signaling by class 3 semaphorins and subsequent remodeling of the cytoskeleton. May play a role in endocytosis.		GO:0007411 cellular component organization or biogenesisGO:0007010 cellular component organization or biogenesisGO:0006897 localizationGO:0021772 developmental processGO:0014049 regulationGO:0030516 regulationGO:0010975 regulationGO:0001975 response to stimulusGO:0042220 response to stimulusGO:0042493 response to stimulusGO:0021510 developmental processGO:0048489 localization	GO:0030424 (other, cell projection) GO:0005856 (cytoskeleton, intracellular) GO:0005829 (cytoplasm, intracellular) GO:0030425 (other, cell projection) GO:0070062 (extracellular, extracellular exosome) GO:0030426 (other, cell projection) GO:0005739 (mitochondria, intracellular) GO:0043209 (other, myelin sheath) GO:0043025 (other, cell body) GO:0005886 (plasma membrane, cell periphery) GO:0043234 (…	GO:0016810 (catalytic activity, hydrolase activity) GO:0042802 (binding, protein binding) GO:0008017 (binding, protein binding) GO:0019901 (binding, protein binding)
203	P97427	1	Dihydropyrimidinase-related protein 1	Crmp1	4.11111	2.44444	3.11111	FVAVTSTNAAK+GSPLVVISQGK+INCPVYITK+KGRIAVGSDADVVIWDPDK+MTVVWDK+NLHQSNFSLSGAQIDDNNPRR+QIGENLIVPGGVK+RTGHRIVAPPGGR+SAADIIALAR+SKVFGLHSVSR+VFGLHSVSR	572	Necessary for signaling by class 3 semaphorins and subsequent remodeling of the cytoskeleton. Plays a role in axon guidance, invasive growth and cell migration. May participate in cytokinesis.		GO:0007411 cellular component organization or biogenesisGO:0000226 cellular component organization or biogenesisGO:1904530 regulationGO:0010977 regulationGO:0071526 regulation	GO:0005829 (cytoplasm, intracellular) GO:0030425 (other, cell projection) GO:0030426 (other, cell projection) GO:0005815 (cytoskeleton, intracellular) GO:0030496 (other, midbody) GO:0043025 (other, cell body) GO:0005819 (cytoskeleton, intracellular)	GO:0031005 (binding, protein binding) GO:0016810 (catalytic activity, hydrolase activity) GO:0051219 (binding, protein binding)
204	O35098-2	0.9689	Isoform 2 of Dihydropyrimidinase-related protein 4	Dpysl4	2.61538	1	3.07692	DKGVNSFLVFMAYKDR+FVAVTSTNAAK+LAEIHGVPR		Necessary for signaling by class 3 semaphorins and subsequent remodeling of the cytoskeleton. Plays a role in axon guidance, neuronal growth cone collapse and cell migration (By similarity).		GO:0070997 cellular processGO:0097485 cellular component organization or biogenesis	GO:0005737 (cytoplasm, intracellular)	GO:0031005 (binding, protein binding) GO:0016810 (catalytic activity, hydrolase activity) GO:0051219 (binding, protein binding)
205	O08557	0.9999	N(G),N(G)-dimethylarginine dimethylaminohydrolase 1	Ddah1	3	1.1	4.1	EFFVGLSK+GAEILADTFK+LKDHLLIPVSNSEMEK	285	Hydrolyzes N(G),N(G)-dimethyl-L-arginine (ADMA) and N(G)-monomethyl-L-arginine (MMA) which act as inhibitors of NOS. Has therefore a role in the regulation of nitric oxide generation.	N(omega),N(omega)-dimethyl-L-arginine + H(2)O = dimethylamine + L-citrulline.	GO:0006527 cellular processGO:0006525 cellular processGO:0000052 cellular processGO:0008285 regulationGO:1900038 regulationGO:0043116 regulationGO:0045766 regulationGO:0045429 regulationGO:0003073 regulation	GO:0070062 (extracellular, extracellular exosome) GO:0005739 (mitochondria, intracellular)	GO:0016597 (binding, ion binding) GO:0016403 (catalytic activity, hydrolase activity) GO:0046872 (binding, ion binding)
206	Q6MG60	0.9906	N(G),N(G)-dimethylarginine dimethylaminohydrolase 2	Ddah2	1.8	1.4	2.26667	ALQDLGLR+EFFVGLSK+EHGVLGGK	285	Hydrolyzes N(G),N(G)-dimethyl-L-arginine (ADMA) and N(G)-monomethyl-L-arginine (MMA) which act as inhibitors of NOS. Has therefore a role in the regulation of nitric oxide generation (By similarity).	N(omega),N(omega)-dimethyl-L-arginine + H(2)O = dimethylamine + L-citrulline.	GO:0006527 cellular processGO:0006525 cellular processGO:0000052 cellular processGO:0045429 regulation	GO:0005829 (cytoplasm, intracellular) GO:0070062 (extracellular, extracellular exosome) GO:0005815 (cytoskeleton, intracellular) GO:0005739 (mitochondria, intracellular)	GO:0016597 (binding, ion binding) GO:0016403 (catalytic activity, hydrolase activity)
207	O08561	1	Phosphatidylinositol 4-kinase beta	Pi4kb	1.69231	0.692308	4.30769	NLGFETSAFK+RLATLPTK+THQRSKSDATASISLSSNLK+VPHTQAVVLNSKDK	816	Phosphorylates phosphatidylinositol (PI) in the first committed step in the production of the second messenger inositol-1,4,5,-trisphosphate (PIP). May regulate Golgi disintegration/reorganization during mitosis, possibly via its phosphorylation. Involved in Golgi-to-plasma membrane trafficking.	ATP + 1-phosphatidyl-1D-myo-inositol = ADP + 1-phosphatidyl-1D-myo-inositol 4-phosphate.	GO:0048015 regulationGO:0007165 regulation	GO:0005737 (cytoplasm, intracellular) GO:0005829 (cytoplasm, intracellular) GO:0000139 (other intracellular organelles, endomembrane system) GO:0005741 (mitochondria, envelope) GO:0005886 (plasma membrane, cell periphery) GO:0030867 (er, endomembrane system)	GO:0004430 (catalytic activity, transferase activity) GO:0071889 (binding, protein binding) GO:0005524 (binding, carbohydrate derivative binding)
208	O08599-2	1	Isoform 2 of Syntaxin-binding protein 1	Stxbp1	4.42857	2.71429	5.57143	AIVPILLDANVSTYDK+DNALLAQLIQDK+HKHIAEVSQEVTR+HYPYISTR+MTDIMTEGITIVEDINKR+SQLLILDR+SVHSLISDFKDPPTAK+TTMRDLSQMLKK+VEQDLAMGTDAEGEKIKDPMR+YRAAHVFFTDSCPDALFNELVK+YSTHLHLAEDCMK		May participate in the regulation of synaptic vesicle docking and fusion, possibly through interaction with GTP-binding proteins. Essential for neurotransmission and binds syntaxin, a component of the synaptic vesicle fusion machinery probably in a 1:1 ratio. Can interact with syntaxins 1, 2, and 3 but not syntaxin 4. May play a role in determining the specificity of intracellular fusion reaction…		GO:0007412 cellular component organization or biogenesisGO:0003006 developmental processGO:0006887 cellular processGO:0060292 regulationGO:0043524 regulationGO:0031333 regulationGO:0032229 regulationGO:0007274 cellular processGO:0007269 regulationGO:0070527 interaction with cells and organismsGO:0002576 cellular processGO:0045956 regulationGO:1903296 regulationGO:0043306 regulationGO:0099525 cell…	GO:0030424 (other, cell projection) GO:0005856 (cytoskeleton, intracellular) GO:0005829 (cytoplasm, intracellular) GO:0070062 (extracellular, extracellular exosome) GO:0098891 (plasma membrane, cell periphery) GO:0005739 (mitochondria, intracellular) GO:0043209 (other, myelin sheath) GO:0005654 (nucleus, intracellular) GO:0048471 (nucleus, intracellular) GO:0005886 (plasma membrane, cell peripher…	GO:0042802 (binding, protein binding) GO:0043274 (binding, protein binding) GO:0019904 (binding, protein binding) GO:0019901 (binding, protein binding) GO:0047485 (binding, protein binding) GO:0003723 (binding, heterocyclic compound binding) GO:0019905 (binding, protein binding) GO:0017075 (binding, protein binding)
209	A0A061IPN7	1	Syntaxin-binding protein 3	H671_1g1971	3.25	0.5	3.58333	DIMEDAIDNR+EAVLEEDDDLWVR+HNFMIFMVIDVILR+ITLTNTSPDNQF+MTDLLEEGITVIENIYKNR+SCEVIIGSTHILTPR+TSLSALTQLMK	524			GO:0006904 cellular process
210	O08677	1	Kininogen-1	Kng1	3.33333	1.55556	4.66667	ATSQVVAGTK+AVFQAVDFSLK+CQALDMTEMAR+CSKESNTELAEDCEIK+DAEEAATGECTATVGK+DAEEAATGECTATVGKR+DIPVDSPELK+ENEFFIVTQTCK+ERFPSLHGDCVALPNGDDGECR+EVLGHSIAQLNAENDHPFYYK+GEEAQEIDCNDEAVFQAVDFSLK+GHKHGHDHGHWSPR+GNLFMDINNK+GSPTFYSFK+HGHDHGHWSPR+IDTVKKATSQVVAGTKYVIEFIAR+LISDFPEATSPK+RPPGFSPF+SGNQYMLHR+TVSPPYIAR+YVIEFIAR		(1) Kininogens are inhibitors of thiol proteases; (2) HMW-kininogen plays an important role in blood coagulation by helping to position optimally prekallikrein and factor XI next to factor XII; (3) HMW-kininogen inhibits the thrombin- and plasmin-induced aggregation of thrombocytes; (4) the active peptide bradykinin that is released from HMW-kininogen shows a variety of physiological effects: (4A…		GO:0007596 regulationGO:0006954 response to stimulusGO:0030195 regulationGO:0007204 regulationGO:0042311 regulation	GO:0072562 (extracellular, extracellular region part) GO:0005623 (other) GO:0070062 (extracellular, extracellular exosome) GO:0005615 (extracellular, extracellular region part)	GO:0004869 (molecular function regulator, enzyme regulator activity) GO:0005102 (binding, protein binding)
211	Q6S9I0	1	Kininogen 2	Kng2	2.15385	1.46154	2.46154	AGAEPAPER+AGAEPAPERQAESSQVK+DIPVDSPELK+DSEEAATGECTATMGKK+ESNTELTEDCEIKHLGQSLDCNANVYMRPWENK+GEEAQEIDCNDEAVFQAVDASLK+RPPGFSPF+YVIEFIAR	433				GO:0072562 (extracellular, extracellular region part) GO:0070062 (extracellular, extracellular exosome) GO:0005615 (extracellular, extracellular region part)	GO:0004869 (molecular function regulator, enzyme regulator activity) GO:0005102 (binding, protein binding)
212	O08677-2	0.9998	Isoform LMW of Kininogen-1	Kng1	2.9	2	4.2	AGAEPAPER+AGAEPAPERQAESSQVK+ATSQVVAGTK+AVFQAVDFSLK+CQALDMTEMAR+CSKESNTELAEDCEIK+DAEEAATGECTATVGK+DAEEAATGECTATVGKR+DIPVDSPELK+ENEFFIVTQTCK+ERFPSLHGDCVALPNGDDGECR+EVLGHSIAQLNAENDHPFYYK+GEEAQEIDCNDEAVFQAVDFSLK+GNLFMDINNK+GSPTFYSFK+IDTVKKATSQVVAGTKYVIEFIAR+RPPGFSPF+SGNQYMLHR+SVTVQETKEGRTR+YVIEFIAR		(1) Kininogens are inhibitors of thiol proteases; (2) HMW-kininogen plays an important role in blood coagulation by helping to position optimally prekallikrein and factor XI next to factor XII; (3) HMW-kininogen inhibits the thrombin- and plasmin-induced aggregation of thrombocytes; (4) the active peptide bradykinin that is released from HMW-kininogen shows a variety of physiological effects: (4A…		GO:0007596 regulationGO:0006954 response to stimulusGO:0030195 regulationGO:0007204 regulationGO:0042311 regulation	GO:0072562 (extracellular, extracellular region part) GO:0005623 (other) GO:0070062 (extracellular, extracellular exosome) GO:0005615 (extracellular, extracellular region part)	GO:0004869 (molecular function regulator, enzyme regulator activity) GO:0005102 (binding, protein binding)
213	P08932	0.9631	T-kininogen 2	1	1	1	1	ATSQVVAGTK+IDTVKKATSQVVAGTKYVIEFIAR+KDGAETLYSFK+KTEEDLCVGCFQPIPMDSSDLKPVLK+LLPSLAQEEGAQEMDCNDETVFQAVDTALK+LSKAGAGPAPDHQAEASTVTP+MISRPPGFSPFR+QTNTELTADCETK+RPPGFSPF+SAHSQVVAGMNYK+YVIEFIAR		Kininogens are plasma glycoproteins with a number of functions: (1) as precursor of the active peptide bradykinin they effect smooth muscle contraction, induction of hypotension and increase of vascular permeability. (2) They play a role in blood coagulation by helping to position optimally prekallikrein and factor XI next to factor XII. (3) They are inhibitor of thiol proteases.		GO:0006953 response to stimulusGO:0030195 regulationGO:0007204 regulationGO:0042311 regulation	GO:0072562 (extracellular, extracellular region part) GO:0005623 (other)	GO:0004869 (molecular function regulator, enzyme regulator activity)
214	P01048	0.9624	T-kininogen 1	Map1	1	1	1	HTHLFALREVK+KDGAETLYSFK+KTEEDLCVGCFQPIPMDSSDLKPVLK+MISRPPGFSPFR+RPPGFSPF+SAHSQVVAGMNYK+YVIEFIAR	430	Kininogens are plasma glycoproteins with a number of functions: (1) as precursor of the active peptide bradykinin they effect smooth muscle contraction, induction of hypotension and increase of vascular permeability. (2) They play a role in blood coagulation by helping to position optimally prekallikrein and factor XI next to factor XII. (3) They are inhibitor of thiol proteases.		GO:0006953 response to stimulusGO:0030195 regulationGO:0007204 regulationGO:0042311 regulation	GO:0072562 (extracellular, extracellular region part) GO:0005623 (other)	GO:0004869 (molecular function regulator, enzyme regulator activity)
215	O08739	0.9972	AMP deaminase 3	Ampd3	4.14286	2.85714	5.71429	ATINPQDHR+WIIQVPR+YNPVGASELR	766	AMP deaminase plays a critical role in energy metabolism.	AMP + H(2)O = IMP + NH(3).	GO:0046031 cellular processGO:0046033 cellular processGO:0046034 cellular processGO:0097009 regulationGO:0034101 regulationGO:0046039 cellular processGO:0006188 cellular processGO:0032264 cellular process		GO:0003876 (catalytic activity, deaminase activity) GO:0046872 (binding, ion binding)
216	O08788-2	1	Isoform 2 of Dynactin subunit 1	Dctn1	3.55556	2.11111	4.11111	DALVRMRDLSSSEK+DLEEKLETLR+EEEGLRAQVRD+HMSLLTAFMPDSFLR+IKGEELSEANVR+NLNLEEKVRELR+QMEVAQANR+SLDFLIELLHK+VGSLYPEMSAHER		Plays a key role in dynein-mediated retrograde transport of vesicles and organelles along microtubules by recruiting and tethering dynein to microtubules. Binds to both dynein and microtubules providing a link between specific cargos, microtubules and dynein. Essential for targeting dynein to microtubule plus ends, recruiting dynein to membranous cargos and enhancing dynein processivity (the abil…		GO:0051301 cellular processGO:0010457 cellular component organization or biogenesisGO:0031122 cellular component organization or biogenesisGO:0000132 cellular component organization or biogenesisGO:0032402 cellular processGO:0034454 cellular component organization or biogenesisGO:1905515 cellular component organization or biogenesisGO:0051081 cellular component organization or biogenesisGO:009031…	GO:0015629 (cytoskeleton, intracellular) GO:0005938 (cytoplasm, cell periphery) GO:0099738 (cytoplasm, cell periphery) GO:0031252 (other, cell leading edge) GO:0005814 (cytoskeleton, intracellular) GO:0005813 (cytoskeleton, intracellular) GO:0005829 (cytoplasm, intracellular) GO:0005869 (cytoskeleton, intracellular) GO:0030286 (cytoskeleton, intracellular) GO:0000776 (chromosome, intracellular) G…	GO:0070840 (binding, macromolecular complex binding) GO:0008017 (binding, protein binding) GO:0003774 (catalytic activity, hydrolase activity) GO:0015631 (binding, protein binding)
217	O08808	1	Protein diaphanous homolog 1	Diaph1	2.5	1.66667	2.91667	AGCAVTSLLASELTK+AGMNQKESSRSAMMYIQELR+LGLHQVLQELR+MMHSNMETLYK	1255	Acts in a Rho-dependent manner to recruit PFY1 to the membrane. Required for the assembly of F-actin structures, such as actin cables and stress fibers. Nucleates actin filaments. Binds to the barbed end of the actin filament and slows down actin polymerization and depolymerization. Required for cytokinesis, and transcriptional activation of the serum response factor. DFR proteins couple Rho and …		GO:0030036 cellular component organization or biogenesisGO:0030041 cellular component organization or biogenesisGO:0007420 developmental processGO:0071420 cellular processGO:0007010 cellular component organization or biogenesisGO:0031175 cellular component organization or biogenesisGO:0035372 localizationGO:0008360 regulationGO:0051493 regulationGO:0032886 regulationGO:0051279 regulationGO:000760…	GO:0005903 (other, cluster of actin-based cell projections) GO:0005737 (cytoplasm, intracellular) GO:0005815 (cytoskeleton, intracellular) GO:0072686 (cytoskeleton, intracellular) GO:0043005 (other, cell projection) GO:0032587 (plasma membrane, cell leading edge)	GO:0003779 (binding, protein binding) GO:0042802 (binding, protein binding) GO:0044325 (binding, protein binding) GO:0005522 (binding, protein binding) GO:0017048 (binding, protein binding) GO:0003723 (binding, heterocyclic compound binding)
218	O08863	1	Baculoviral IAP repeat-containing protein 3	Birc3	2.3	2.1	4.1	CWESGDDPWVEHAK+DLGQSASR+LQEERMCKVCMDR+YDFSCELYR	600	Multi-functional protein which regulates not only caspases and apoptosis, but also modulates inflammatory signaling and immunity, mitogenic kinase signaling and cell proliferation, as well as cell invasion and metastasis. Acts as an E3 ubiquitin-protein ligase regulating NF-kappa-B signaling and regulates both canonical and non-canonical NF-kappa-B signaling by acting in opposite directions: acts…	S-ubiquitinyl-[E2 ubiquitin-conjugating enzyme]-L-cysteine + [acceptor protein]-L-lysine = [E2 ubiquitin-conjugating enzyme]-L-cysteine + N(6)-ubiquitinyl-[acceptor protein]-L-lysine.	GO:0071356 cellular processGO:1990001 regulationGO:0070266 cellular processGO:0060546 regulationGO:0042326 regulationGO:2000378 regulationGO:1902916 regulationGO:0031398 regulationGO:0042981 regulationGO:0060544 regulationGO:1901222 regulationGO:0034121 regulation	GO:0005737 (cytoplasm, intracellular) GO:0005829 (cytoplasm, intracellular) GO:0005654 (nucleus, intracellular) GO:0005634 (nucleus, intracellular)	GO:0043027 (molecular function regulator, enzyme regulator activity) GO:0046872 (binding, ion binding) GO:0016740 (catalytic activity, transferase activity) GO:0004842 (catalytic activity, transferase activity)
219	O08917	1	Flotillin-1	Flot1	2.45455	1.72727	3.45455	FSEQVFK+LPQVAEEISGPLTSANK+SPPVMVAGGR+VFVLPCIQQIQR+VQVQVVER	428	May act as a scaffolding protein within caveolar membranes, functionally participating in formation of caveolae or caveolae-like vesicles.		GO:0007411 cellular component organization or biogenesisGO:0007409 cellular component organization or biogenesisGO:0071360 cellular processGO:0033227 localizationGO:0006897 localizationGO:0022617 cellular component organization or biogenesisGO:0001765 cellular component organization or biogenesisGO:0044854 cellular component organization or biogenesisGO:0060355 regulationGO:1901890 regulationGO:2…	GO:0016323 (plasma membrane, cell periphery) GO:0005901 (plasma membrane, cell periphery) GO:0005913 (other, anchoring junction) GO:0044291 (other, cell-cell junction) GO:0005911 (other, cell-cell junction) GO:0034451 (cytoskeleton, intracellular) GO:0008180 (nucleus, intracellular) GO:0030864 (cytoskeleton, cell periphery) GO:0031410 (other intracellular organelles, intracellular) GO:0005769 (en…	GO:0035255 (binding, protein binding) GO:0002020 (binding, protein binding) GO:0046982 (binding, protein binding)
220	O35129	1	Prohibitin-2	Phb2	2.16667	2	2.91667	DLQMVNISLR+EYTAAVEAK+ISSPTGSK+LGLDYEERVLPSIVNEVLK+LLLGAGAVAYGVR+QVAQQEAQR+QVAQQEAQRAQFLVEKAK+TIATSQNR	299	Acts as a mediator of transcriptional repression by nuclear hormone receptors via recruitment of histone deacetylases. Functions as an estrogen receptor (ER)-selective coregulator that potentiates the inhibitory activities of antiestrogens and represses the activity of estrogens. Competes with NCOA1 for modulation of ER transcriptional activity. Probably involved in regulating mitochondrial respi…		GO:0071456 cellular processGO:0071300 cellular processGO:0060749 developmental processGO:0060744 developmental processGO:0007005 cellular component organization or biogenesisGO:0043066 regulationGO:0033147 regulationGO:0033600 regulationGO:0043433 regulationGO:0045892 regulationGO:1902808 regulationGO:0070374 regulationGO:0031536 regulationGO:0051091 regulationGO:0000060 localizationGO:0050821 re…	GO:0030424 (other, cell projection) GO:0071944 (other, cell periphery) GO:0009986 (cell surface, cell surface) GO:0005737 (cytoplasm, intracellular) GO:0070062 (extracellular, extracellular exosome) GO:0005743 (mitochondria, envelope) GO:0005741 (mitochondria, envelope) GO:0005739 (mitochondria, intracellular) GO:0016363 (nucleus, intracellular) GO:0005634 (nucleus, intracellular) GO:0043234 (mac…	GO:0033218 (binding, amide binding) GO:0008022 (binding, protein binding) GO:0047485 (binding, protein binding)
221	O35134	0.9998	DNA-directed RNA polymerase I subunit RPA1	Polr1a	3.09091	1.81818	3.18182	DFNMIDMK+DLNDTEDSGR+DLNDTEDSGRSQR	1717	DNA-dependent RNA polymerase catalyzes the transcription of DNA into RNA using the four ribonucleoside triphosphates as substrates. Largest and catalytic core component of RNA polymerase I which synthesizes ribosomal RNA precursors. Forms the polymerase active center together with the second largest subunit. A single stranded DNA template strand of the promoter is positioned within the central ac…	Nucleoside triphosphate + RNA(n) = diphosphate + RNA(n+1).	GO:0000183 regulationGO:1904750 regulationGO:0006361 cellular process	GO:0005736 (nucleus, intracellular) GO:0005654 (nucleus, intracellular) GO:0005634 (nucleus, intracellular)	GO:0003682 (binding, chromatin binding) GO:0003677 (binding, heterocyclic compound binding) GO:0001054 (catalytic activity, transferase activity) GO:0008270 (binding, ion binding)
222	O35142	0.9891	Coatomer subunit beta'	Copb2	2	1.46154	2.61538	DFSMADK+QLAELAISK+QQALTVSTDPEHR+TFEVCDLPVR+TYLPSQVSRVVKLWR	905	This coatomer complex protein, essential for Golgi budding and vesicular trafficking, is a selective binding protein (RACK) for protein kinase C, epsilon type. It binds to Golgi membranes in a GTP-dependent manner.		GO:0006888 localizationGO:0006891 localizationGO:0006886 localizationGO:0006890 localization	GO:0030126 (other intracellular organelles, endomembrane system) GO:0005829 (cytoplasm, intracellular) GO:0005794 (other intracellular organelles, endomembrane system) GO:0000139 (other intracellular organelles, endomembrane system)	GO:0005080 (binding, protein binding) GO:0005198 (structural molecule activity)
223	O35182	0.9999	Mothers against decapentaplegic homolog 6	Smad6	3.625	2.25	5.375	DAVGPRGAAIAGR+DSGDPQAR+EEGSGGGGGVDEDGSLGSR+SEVRSVAPR+VPPGYSIK	495	Binds to regulatory elements in target promoter regions (By similarity). May block the BMP-SMAD1 signaling pathway by competing with SMAD4 for receptor-activated SMAD1-binding (By similarity). Acts as a mediator of TGF-beta and BMP antiflammatory activity. Suppresses IL1R-TLR signaling through its direct interaction with PEL1, preventing NF-kappa-B activation, nuclear transport and NF-kappa-B-med…		GO:0035904 developmental processGO:0030509 regulationGO:0060948 cellular processGO:0031589 interaction with cells and organismsGO:0060976 developmental processGO:0060977 developmental processGO:0045444 cellular processGO:0003170 developmental processGO:0006955 immune system processGO:0003183 developmental processGO:0043066 regulationGO:0030514 regulationGO:0008285 regulationGO:0030279 regulationG…	GO:0005829 (cytoplasm, intracellular) GO:0005794 (other intracellular organelles, endomembrane system) GO:0016604 (nucleus, intracellular) GO:0005634 (nucleus, intracellular) GO:0043234 (macromolecular complex, protein complex) GO:0005667 (macromolecular complex, intracellular)	GO:0003682 (binding, chromatin binding) GO:0070410 (binding, protein binding) GO:0070411 (binding, protein binding) GO:0042802 (binding, protein binding) GO:0046872 (binding, ion binding) GO:0070412 (binding, protein binding) GO:0000978 (binding, heterocyclic compound binding) GO:0003700 (nucleic acid binding transcription factor activity, transcription factor activity, sequence-specific DNA bind…
224	O35215	0.999	D-dopachrome decarboxylase	Ddt	3.5	2.625	5	FLTEELSLDQDRIVIR+IPAGLENR+LCAATATILDKPEDR+TEELSLDQDR+VSVTIRPGMTL	118	Tautomerization of D-dopachrome with decarboxylation to give 5,6-dihydroxyindole (DHI).	D-dopachrome = 5,6-dihydroxyindole + CO(2).	GO:0042438 cellular processGO:0050729 regulation	GO:0005737 (cytoplasm, intracellular) GO:0070062 (extracellular, extracellular exosome) GO:0005615 (extracellular, extracellular region part)	GO:0033981 (catalytic activity, lyase activity) GO:0002020 (binding, protein binding)
225	D3Z8I7	0.9968	Glutathione S-transferase, theta 3	Gstt3	1.92308	1.23077	3.38462	APDHWYPQDLQTR+AVYIFAK+MGGKTGIELR+YKAPDHWYPQDLQTR	210					GO:0016740 (catalytic activity, transferase activity)
226	O35263	1	Platelet-activating factor acetylhydrolase IB subunit gamma	Pafah1b3	2.75	3.125	5.25	AHFLDADPGFVHSDGTISHHDMYDYLHLSR+VVVLGLLPR	232	Inactivates paf by removing the acetyl group at the sn-2 position. This is a catalytic subunit. Plays an important role during the development of brain.	1-alkyl-2-acetyl-sn-glycero-3-phosphocholine + H(2)O = 1-alkyl-sn-glycero-3-phosphocholine + acetate.	GO:0007420 developmental processGO:0016042 metabolic processGO:0007283 interaction with cells and organisms	GO:0005829 (cytoplasm, intracellular) GO:0070062 (extracellular, extracellular exosome) GO:0016020 (other)	GO:0003847 (catalytic activity, hydrolase activity) GO:0042802 (binding, protein binding) GO:0047179 (catalytic activity, transferase activity) GO:0046982 (binding, protein binding)
227	O35293	0.9999	Cytochrome P450 2F2	Cyp2f2	3	2	6	AVLHEVQR+DFIDCFLTK+EHQDSLDPNSPR+GQLPPGPKPLPILGNLLQLR+HAFLILMKYPK+SPAFMPFSAGR+VQEEIDCVVGR	491	Involved in the regio- and stereoselective transformation of naphthalene to trans-1R-hydroxy-2R-glutathionyl-1,2-dihydronaphthalene in the presence of glutathione and glutathione S-transferases. It specifically catalyzes the production of a very reactive and potentially toxic intermediate, the 2R,2S arene oxide, that is associated with necrosis of the unciliated bronchiolar epithelial cells or Cl…		GO:0019373 cellular processGO:0018931 cellular processGO:0009636 response to stimulusGO:0018979 cellular process	GO:0005789 (er, endomembrane system) GO:0031090 (other, organelle membrane)	GO:0008392 (catalytic activity, oxidoreductase activity) GO:0020037 (binding, heterocyclic compound binding) GO:0005506 (binding, ion binding) GO:0004497 (catalytic activity, oxidoreductase activity) GO:0016712 (catalytic activity, oxidoreductase activity) GO:0019825 (binding, oxygen binding) GO:0008395 (catalytic activity, oxidoreductase activity)
228	P10634	0.9999	Cytochrome P450 2D26	Cyp2d26	3.33333	2.77778	3.66667	ACLGEPLAR+AVLHEVQR+FHPEHFLDAQGNFVK+LNSFIALVDK+RFEYEDPFFNR+RPEMADQAR+SWDPAQPPR	500	Cytochromes P450 are a group of heme-thiolate monooxygenases. In liver microsomes, this enzyme is involved in an NADPH-dependent electron transport pathway. It oxidizes a variety of structurally unrelated compounds, including steroids, fatty acids, and xenobiotics.	RH + [reduced NADPH--hemoprotein reductase] + O(2) = ROH + [oxidized NADPH--hemoprotein reductase] + H(2)O.	GO:0019369 cellular processGO:0007565 interaction with cells and organismsGO:0042493 response to stimulus	GO:0005789 (er, endomembrane system) GO:0043231 (other intracellular organelles, intracellular) GO:0031090 (other, organelle membrane)	GO:0070330 (catalytic activity, oxidoreductase activity) GO:0020037 (binding, heterocyclic compound binding) GO:0005506 (binding, ion binding) GO:0004497 (catalytic activity, oxidoreductase activity) GO:0008395 (catalytic activity, oxidoreductase activity)
229	O54750	0.9995	Cytochrome P450 2J6	Cyp2j6	1	1	1	AVLHEVQR+DWNPDEPR+FRNGLTLSPVSHRICAVPR+MPYTNAVIHEVQR+NFGLGKK	501		RH + [reduced NADPH--hemoprotein reductase] + O(2) = ROH + [oxidized NADPH--hemoprotein reductase] + H(2)O.	GO:0019373 cellular processGO:0007565 interaction with cells and organismsGO:0043651 cellular processGO:0032966 regulationGO:0035359 regulationGO:1904469 regulationGO:0014070 response to stimulusGO:0001523 cellular process	GO:0005783 (er, endomembrane system) GO:0005789 (er, endomembrane system) GO:0070062 (extracellular, extracellular exosome) GO:0031090 (other, organelle membrane)	GO:0008405 (catalytic activity, oxidoreductase activity) GO:0008404 (catalytic activity, oxidoreductase activity) GO:0008392 (catalytic activity, oxidoreductase activity) GO:0070330 (catalytic activity, oxidoreductase activity) GO:0020037 (binding, heterocyclic compound binding) GO:0005506 (binding, ion binding) GO:0071614 (catalytic activity, oxidoreductase activity) GO:0003958 (catalytic activi…
230	A0A0G2K921	0.9994	Cytochrome P450, family 2, subfamily j, polypeptide 10	Cyp2j10	2.63636	1.36364	4.09091	DWNPDEPR+NNPLGPWR+YLPGSHQTVLR	483					GO:0020037 (binding, heterocyclic compound binding) GO:0005506 (binding, ion binding) GO:0016712 (catalytic activity, oxidoreductase activity)
231	P11714	0.9951	Cytochrome P450 2D9	Cyp2d9	1.29412	1.64706	1.94118	AVLHEVQR+DIEVQDFLIPK+EANHLCDAFTAQAGQPINPNPMLNK+MPYTNAVIHEVQR+NFGLGKK+RSCLGEALAR+SFIAILDNLLTENR	504	Cytochromes P450 are a group of heme-thiolate monooxygenases. In liver microsomes, this enzyme is involved in an NADPH-dependent electron transport pathway. It oxidizes a variety of structurally unrelated compounds, including steroids, fatty acids, and xenobiotics.	RH + [reduced NADPH--hemoprotein reductase] + O(2) = ROH + [oxidized NADPH--hemoprotein reductase] + H(2)O.	GO:0019369 cellular process	GO:0005789 (er, endomembrane system) GO:0031090 (other, organelle membrane)	GO:0070330 (catalytic activity, oxidoreductase activity) GO:0020037 (binding, heterocyclic compound binding) GO:0005506 (binding, ion binding) GO:0008395 (catalytic activity, oxidoreductase activity)
232	Q5M8Q6	0.9942	Cytochrome P450, family 2, subfamily d, polypeptide 40	Cyp2d40	2.35714	0.857143	2.92857	AVLHEVQR+MPYTNAVIHEVQR+RPEMADQAR+VVKMFPIVLR	338				GO:0016021 (other, membrane part)	GO:0020037 (binding, heterocyclic compound binding) GO:0005506 (binding, ion binding) GO:0004497 (catalytic activity, oxidoreductase activity) GO:0016705 (catalytic activity, oxidoreductase activity)
233	Q8CIM7	0.9879	Cytochrome P450 2D26	Cyp2d26	2.66667	1.41667	2.91667	AVLHEVQR+DLTDAFLAEVEK+EAEHPFNPSPLLSK+GNPESSFNDK+MPYTNAVIHEVQR+RFEYEDPFFNR+RVHQEIDEVIGHVR	500	Cytochromes P450 are a group of heme-thiolate monooxygenases. In liver microsomes, this enzyme is involved in an NADPH-dependent electron transport pathway. It oxidizes a variety of structurally unrelated compounds, including steroids, fatty acids, and xenobiotics.	RH + [reduced NADPH--hemoprotein reductase] + O(2) = ROH + [oxidized NADPH--hemoprotein reductase] + H(2)O.	GO:0019369 cellular process	GO:0005789 (er, endomembrane system) GO:0031090 (other, organelle membrane)	GO:0070330 (catalytic activity, oxidoreductase activity) GO:0020037 (binding, heterocyclic compound binding) GO:0005506 (binding, ion binding) GO:0008395 (catalytic activity, oxidoreductase activity)
234	P24456	0.9858	Cytochrome P450 2D10	Cyp2d10	1.17647	1.52941	2.23529	AVLHEVQR+DIEVQDFLIPK+GSILIPNMSSVLK+MPYTNAVIHEVQR+NFGLGKK+RFEYEDPYLIR	504	Cytochromes P450 are a group of heme-thiolate monooxygenases. In liver microsomes, this enzyme is involved in an NADPH-dependent electron transport pathway. It oxidizes a variety of structurally unrelated compounds, including steroids, fatty acids, and xenobiotics.	RH + [reduced NADPH--hemoprotein reductase] + O(2) = ROH + [oxidized NADPH--hemoprotein reductase] + H(2)O.	GO:0019369 cellular process	GO:0005789 (er, endomembrane system) GO:0031090 (other, organelle membrane)	GO:0070330 (catalytic activity, oxidoreductase activity) GO:0020037 (binding, heterocyclic compound binding) GO:0005506 (binding, ion binding) GO:0008395 (catalytic activity, oxidoreductase activity)
235	P33267	0.9647	Cytochrome P450 2F2	Cyp2f2	1.375	1.25	2.625	AVLHEVQR+DFIDCFLTK+EHQDSLDPNSPR+GQLPPGPKPLPILGNLLQLR+HAFLILMKYPK+MEGKPFDPVFILSR+SPAFMPFSAGR	491	Involved in the regio- and stereoselective transformation of naphthalene to trans-1R-hydroxy-2R-glutathionyl-1,2-dihydronaphthalene in the presence of glutathione and glutathione S-transferases. It specifically catalyzes the production of a very reactive and potentially toxic intermediate, the 2R,2S arene oxide, that is associated with necrosis of the unciliated bronchiolar epithelial cells or Cl…		GO:0019373 cellular processGO:0018931 cellular processGO:0009636 response to stimulusGO:0018979 cellular process	GO:0005789 (er, endomembrane system) GO:0043231 (other intracellular organelles, intracellular) GO:0031090 (other, organelle membrane)	GO:0008392 (catalytic activity, oxidoreductase activity) GO:0020037 (binding, heterocyclic compound binding) GO:0005506 (binding, ion binding) GO:0016712 (catalytic activity, oxidoreductase activity) GO:0019825 (binding, oxygen binding) GO:0008395 (catalytic activity, oxidoreductase activity)
236	Q91W87	0.9604	Cytochrome P450, family 2, subfamily d, polypeptide 22	Cyp2d22	1	1	1	AVLHEVQR+DLTDAFLAEVEK+FSVSTMHHFGLGK+MPYTNAVIHEVQR+VQQEIDEVIGQVQCPEMADQAR	500				GO:0005737 (cytoplasm, intracellular) GO:0016021 (other, membrane part)	GO:0020037 (binding, heterocyclic compound binding) GO:0005506 (binding, ion binding) GO:0016712 (catalytic activity, oxidoreductase activity)
237	O54749	0.96	Cytochrome P450 2J5	Cyp2j5	1	1	1	AVLHEVQR+DWNPDEPR+LFVSHIVK+MPYTNAVIHEVQR+NFGLGKK+YGNVFSLELGQSPVVVVSGLPLIK	501		RH + [reduced NADPH--hemoprotein reductase] + O(2) = ROH + [oxidized NADPH--hemoprotein reductase] + H(2)O.	GO:0001998 regulationGO:2000863 regulationGO:0001990 regulationGO:0097254 localization	GO:0005789 (er, endomembrane system) GO:0031090 (other, organelle membrane)	GO:0070330 (catalytic activity, oxidoreductase activity) GO:0020037 (binding, heterocyclic compound binding) GO:0005506 (binding, ion binding)
238	O35303-6	1	Isoform 6 of Dynamin-1-like protein	Dnm1l	2.07692	1.61538	2.69231	ALQGASQIIAEIR+DIELQIR+DIELQIRELILR+DKVASAGGGIGDGGR+GHAVNLLDVPVPVAR+LGIIGVVNR+RPLILQLVHVSPEDKRK+RTLAVITKLDLMDAGTDAMDVLMGR+SSLLDDLLTESEDMAQR+SYFLIVR+TLAVITK		Functions in mitochondrial and peroxisomal division. Mediates membrane fission through oligomerization into membrane-associated tubular structures that wrap around the scission site to constrict and sever the mitochondrial membrane through a GTP hydrolysis-dependent mechanism. Through its function in mitochondrial division, ensures the survival of at least some types of postmitotic neurons, inclu…	GTP + H(2)O = GDP + phosphate.	GO:0071396 cellular processGO:0090650 cellular processGO:1904579 cellular processGO:0003374 cellular component organization or biogenesisGO:0006897 localizationGO:0060047 interaction with cells and organismsGO:0048312 cellular component organization or biogenesisGO:0061025 cellular component organization or biogenesisGO:0000266 cellular component organization or biogenesisGO:0043653 cellular comp…	GO:0005903 (other, cluster of actin-based cell projections) GO:0030054 (other) GO:0005905 (other, clathrin-coated pit) GO:0005829 (cytoplasm, intracellular) GO:0005783 (er, endomembrane system) GO:0000139 (other intracellular organelles, endomembrane system) GO:0043231 (other intracellular organelles, intracellular) GO:0005874 (cytoskeleton, intracellular) GO:0005741 (mitochondria, envelope) GO:0…	GO:0051433 (binding, protein binding) GO:0030276 (binding, protein binding) GO:0005525 (binding, carbohydrate derivative binding) GO:0030742 (binding, protein binding) GO:0003924 (catalytic activity, hydrolase activity) GO:0008289 (binding, lipid binding) GO:0008017 (binding, protein binding) GO:0032403 (binding, macromolecular complex binding) GO:0042803 (binding, protein binding) GO:0017137 (bi…
239	G3IEY5	0.9934	Dynamin-1-like protein	I79_022295	3.23077	1.07692	2.38462	ALQGASQIIAEIR+DKPVPVAR+RPLILQLVHVSPEDKRK+SSLLDDLLTESEDMAQR+SYFLIVR	310			GO:0000266 cellular component organization or biogenesisGO:0016559 cellular component organization or biogenesis		GO:0005525 (binding, carbohydrate derivative binding) GO:0003924 (catalytic activity, hydrolase activity)
240	O35331	1	Pyridoxal kinase	Pdxk	3	1.7	3.9	GSDYLMALGSQR+IHSQEEAFAVMDVLHR+KIHSQEEAFAVMDVLHR+MRKPDGSTVTQR+VLSIQSHVVRGYVGNR	312	Required for synthesis of pyridoxal-5-phosphate from vitamin B6.	ATP + pyridoxal = ADP + pyridoxal 5'-phosphate.	GO:0043066 regulationGO:0009443 cellular processGO:0042823 cellular processGO:0014075 response to stimulusGO:0042493 response to stimulusGO:0032094 response to stimulusGO:0017085 response to stimulusGO:0032570 response to stimulusGO:0009636 response to stimulusGO:0010165 response to stimulus	GO:0005829 (cytoplasm, intracellular)	GO:0005524 (binding, carbohydrate derivative binding) GO:0008144 (binding, drug binding) GO:0046872 (binding, ion binding) GO:0070280 (binding, heterocyclic compound binding) GO:0008478 (catalytic activity, transferase activity)
241	O35344	1	Importin subunit alpha-4	Kpna3	3	1.7	4.1	DSQVVQVVLDGLK+MAENPGLENHR+SGILPILVK	521	Functions in nuclear protein import as an adapter protein for nuclear receptor KPNB1. Binds specifically and directly to substrates containing either a simple or bipartite NLS motif. Docking of the importin/substrate complex to the nuclear pore complex (NPC) is mediated by KPNB1 through binding to nucleoporin FxFG repeats and the complex is subsequently translocated through the pore by an energy …		GO:0006607 localization	GO:0005829 (cytoplasm, intracellular) GO:0005643 (nucleus, endomembrane system) GO:0005654 (nucleus, intracellular)	GO:0008139 (binding, amide binding) GO:0008022 (binding, protein binding) GO:0008565 (transporter, substrate-specific transporter activity)
242	O35381	1	Acidic leucine-rich nuclear phosphoprotein 32 family member A	Anp32a	4.33333	1.22222	4.33333	DLSTIEPLKKLENLK+ELVLDNCK+ELVLDNCKSIEGK+HLNLSGNK+HLNLSGNKIK+IKDLSTIEPLK+NRTPSDVKELVLDNCK	247	Implicated in a number of cellular processes, including proliferation, differentiation, caspase-dependent and caspase-independent apoptosis, suppression of transformation (tumor suppressor), inhibition of protein phosphatase 2A, regulation of mRNA trafficking and stability in association with ELAVL1, and inhibition of acetyltransferases as part of the INHAT (inhibitor of histone acetyltransferase…		GO:0006913 localizationGO:0042981 regulationGO:0006355 regulationGO:0006351 cellular process	GO:0005737 (cytoplasm, intracellular) GO:0005783 (er, endomembrane system) GO:0016363 (nucleus, intracellular) GO:0005634 (nucleus, intracellular) GO:0048471 (nucleus, intracellular)	GO:0042393 (binding, protein binding)
243	Q9EST5-2	0.9987	Isoform 2 of Acidic leucine-rich nuclear phosphoprotein 32 family member B	Anp32b	1.76923	1.92308	2.30769	ELVLDNCK+IKDLSTIEPLK+SLDLFGCEVTNR+TPAAVRELVLDNCK		Multifunctional protein working as a cell cycle progression factor as well as a cell survival factor. Required for the progression from the G1 to the S phase. Anti-apoptotic protein which functions as a caspase-3 inhibitor. Has no phosphatase 2A (PP2A) inhibitor activity. Exhibits histone chaperone properties, stimulating core histones to assemble into a nucleosome (By similarity).		GO:0006919 regulationGO:0000082 cellular processGO:0043486 cellular component organization or biogenesisGO:0048839 developmental processGO:0045596 regulationGO:0006913 localizationGO:0006334 cellular component organization or biogenesisGO:0060021 developmental processGO:0046827 regulationGO:0043281 regulationGO:0001944 developmental processGO:0021591 developmental process	GO:0005737 (cytoplasm, intracellular) GO:0070062 (extracellular, extracellular exosome) GO:0005730 (nucleus, intracellular) GO:0005634 (nucleus, intracellular)	GO:0042393 (binding, protein binding) GO:0070063 (binding, protein binding)
244	O35386	0.9998	Phytanoyl-CoA dioxygenase, peroxisomal	Phyh	6.4	3	9.8	GDTVFFHPLLIHGSGR+MYHGIQDYDPNSPR+QDYMPSDR+VHLVMEK+VHLVMEKGDTVFFHPLLIHGSGR+YCLLPEILK	338	Converts phytanoyl-CoA to 2-hydroxyphytanoyl-CoA.	Phytanoyl-CoA + 2-oxoglutarate + O(2) = 2-hydroxyphytanoyl-CoA + succinate + CO(2).	GO:0006103 cellular processGO:0001561 cellular processGO:0006720 cellular processGO:0097089 cellular process	GO:0005739 (mitochondria, intracellular) GO:0005777 (peroxisome/microbody, intracellular)	GO:0031406 (binding, ion binding) GO:0003824 (catalytic activity) GO:0048037 (binding, cofactor binding) GO:0008198 (binding, ion binding) GO:0031418 (binding, carbohydrate binding) GO:0048244 (catalytic activity, oxidoreductase activity)
245	O35412	1	Signal-induced proliferation-associated 1-like protein 1	Sipa1l1	2.27273	2.63636	3.18182	FHGLSSPQSPFPSTPTSR+GSLGMDQGDDK+NVTNTPIDPSGK+QNTQSDIGGSGK	1822	Stimulates the GTPase activity of RAP2A. Promotes reorganization of the actin cytoskeleton and recruits DLG4 to F-actin. Contributes to the regulation of dendritic spine morphogenesis.		GO:0031532 cellular component organization or biogenesisGO:0090630 regulationGO:0048013 regulationGO:0050770 regulationGO:0048814 regulationGO:0061001 regulationGO:0043087 regulationGO:0051056 regulationGO:0048167 regulation	GO:0030054 (other) GO:0005856 (cytoskeleton, intracellular) GO:0005829 (cytoplasm, intracellular) GO:0043197 (other, cell projection) GO:0043025 (other, cell body) GO:0014069 (other, postsynapse) GO:0045211 (plasma membrane, cell periphery) GO:0043234 (macromolecular complex, protein complex)	GO:0051015 (binding, macromolecular complex binding) GO:0005096 (molecular function regulator, enzyme regulator activity) GO:0032403 (binding, macromolecular complex binding) GO:0019901 (binding, protein binding) GO:0031625 (binding, protein binding)
246	O35413	1	Sorbin and SH3 domain-containing protein 2	Sorbs2	2.88889	2.33333	4.44444	AKHENIDRPRR+ASVVEALDSALK+FFGTFPGNYVK+GSEDYPDPPLPHSYSSDR+LAFLVSPVPFR+VQSSPNLLAAGR		Adapter protein that plays a role in the assembling of signaling complexes, being a link between ABL kinases and actin cytoskeleton. Can form complex with ABL1 and CBL, thus promoting ubiquitination and degradation of ABL1 or with AKT1 and PAK1, thus mediating AKT1-mediated activation of PAK1 (By similarity). May play a role in the regulation of pancreatic cell adhesion, possibly by acting on WAS…		GO:0007015 cellular component organization or biogenesisGO:0061049 cellular process	GO:0016324 (plasma membrane, apical part of cell) GO:0030425 (other, cell projection) GO:0005925 (other, anchoring junction) GO:0030027 (other, cell leading edge) GO:0043025 (other, cell body) GO:0048471 (nucleus, intracellular) GO:0014069 (other, postsynapse)	GO:0003676 (binding, heterocyclic compound binding)
247	O35567	1	Bifunctional purine biosynthesis protein PURH	Atic	2.09091	2.27273	3.63636	AAAKNHAR+DLPESALR+DVSELTGFPEMLGGR+RNNGVVDK+TGLVEFAR+TLHPAVHAGILAR+YGMNPHQTPAQLYTLKPK	592	Promotes insulin receptor/INSR autophosphorylation and is involved in INSR internalization (PubMed:25687571).	IMP + H(2)O = 5-formamido-1-(5-phospho-D-ribosyl)imidazole-4-carboxamide.	GO:0006189 cellular processGO:0031100 developmental processGO:0003360 developmental processGO:0021549 developmental processGO:0021987 developmental processGO:0009235 cellular processGO:0046452 cellular processGO:0009116 cellular processGO:0010035 response to stimulusGO:0009259 cellular processGO:0046654 cellular process	GO:0070062 (extracellular, extracellular exosome) GO:0016020 (other) GO:0005739 (mitochondria, intracellular)	GO:0045296 (binding, protein binding) GO:0003937 (catalytic activity, hydrolase activity) GO:0004643 (catalytic activity, transferase activity) GO:0042803 (binding, protein binding)
248	O35598	1	Disintegrin and metalloproteinase domain-containing protein 10	Adam10	2.7	2.2	3.7	FPNIGVEK+IRINTTSDEKDP+NISFMVKRIR+RPPQPIQQPPR+VSHITFAHEVGHNFGSPHDSGTECTPGESK	749	Cleaves the membrane-bound precursor of TNF-alpha to its mature soluble form. Responsible for the proteolytical release of soluble JAM3 from endothelial cells surface (By similarity). Responsible for the proteolytic release of several other cell-surface proteins, including heparin-binding epidermal growth-like factor, ephrin-A2, CD44, CDH2 and for constitutive and regulated alpha-secretase cleava…	Endopeptidase of broad specificity.	GO:0051089 metabolic processGO:0048013 regulationGO:0007173 regulationGO:0001701 developmental processGO:0006509 metabolic processGO:0042117 cellular processGO:0007162 interaction with cells and organismsGO:0007220 cellular processGO:0007219 regulationGO:0006913 localizationGO:0051088 metabolic processGO:0030307 regulationGO:0030335 regulationGO:0008284 regulationGO:0010820 regulationGO:0006468 c…	GO:0009986 (cell surface, cell surface) GO:0005737 (cytoplasm, intracellular) GO:0070062 (extracellular, extracellular exosome) GO:0005615 (extracellular, extracellular region part) GO:0005925 (other, anchoring junction) GO:0005794 (other intracellular organelles, endomembrane system) GO:0000139 (other intracellular organelles, endomembrane system) GO:0005798 (other intracellular organelles, endo…	GO:0004175 (catalytic activity, hydrolase activity) GO:0046872 (binding, ion binding) GO:0004222 (catalytic activity, hydrolase activity) GO:0008237 (catalytic activity, hydrolase activity) GO:0042803 (binding, protein binding) GO:0019901 (binding, protein binding) GO:0042169 (binding, protein binding) GO:0017124 (binding, protein binding)
249	O35814	1	Stress-induced-phosphoprotein 1	Stip1	2.8	1.8	3.4	AAALEAMK+ALDLDSSCKEAADGYQR+AMADPEVQQIMSDPAMR+FMNPFNLPNLYQK+GYTRKAAALEAMK+HDSPEDVK+HYTEAIK+LILEQMQK+LMDVGLIAIR+MEQVNELKEK+NKPSDLGTKIQDPR	543	Acts as a co-chaperone for HSP90AA1 (By similarity). Mediates the association of the molecular chaperones HSPA8/HSC70 and HSP90 (PubMed:9528774).			GO:0005737 (cytoplasm, intracellular) GO:0043209 (other, myelin sheath) GO:0005634 (nucleus, intracellular) GO:0043234 (macromolecular complex, protein complex)	GO:0051087 (binding, protein binding) GO:0030544 (binding, protein binding) GO:0008022 (binding, protein binding) GO:0003723 (binding, heterocyclic compound binding)
250	A0A061HW82	0.9993	Coronin	H671_7g18649	1	1	1	AGHQSAAASNLSGLSLQEAQQILNVSK+AVEFHEDLFPDTAGSVPASDAHTWWAGDNQQVQK+LAVAGEDAR	1067				GO:0005794 (other intracellular organelles, endomembrane system)
251	O35857	0.9997	Mitochondrial import inner membrane translocase subunit TIM44	Timm44	4.5	4	6.33333	ALTDKVTDLLGGLFSK+ESLDEVSK+GEVYDGDPDKVQR+KGFLSGLLDNIK+KIKEGVEEAAR+KLEESDALQEAR+TEFAGAK	452	Essential component of the PAM complex, a complex required for the translocation of transit peptide-containing proteins from the inner membrane into the mitochondrial matrix in an ATP-dependent manner. Recruits mitochondrial HSP70 to drive protein translocation into the matrix using ATP as an energy source.		GO:0030150 cellular component organization or biogenesis	GO:0005743 (mitochondria, envelope) GO:0005759 (mitochondria, intracellular) GO:0005739 (mitochondria, intracellular)	GO:0005524 (binding, carbohydrate derivative binding) GO:0051087 (binding, protein binding)
252	O35867	1	Neurabin-1	Ppp1r9a	3.625	2.625	4.875	DFQQKELDFIR+EPLEDAEANVVGSEAEQPQR+IRDLEAEVFR+KSEKMTSTTEQP+LELFPVELEK+RMKPKEFVEK+TKEGEGSQQSRGR+YGSNVNR	1095	Binds to actin filaments (F-actin) and shows cross-linking activity. Binds along the sides of the F-actin. May be involved in neurite formation. Inhibits protein phosphatase 1-alpha activity. May play an important role in linking the actin cytoskeleton to the plasma membrane at the synaptic junction.		GO:0007015 cellular component organization or biogenesisGO:0007568 developmental processGO:0019722 regulationGO:0097237 cellular processGO:0060079 regulationGO:1900272 regulationGO:1904049 regulationGO:0051497 regulationGO:0048666 cellular processGO:0031175 cellular component organization or biogenesisGO:0060999 regulationGO:1900454 regulationGO:0010976 regulationGO:0045860 regulationGO:0030833 r…	GO:0015629 (cytoskeleton, intracellular) GO:0030054 (other) GO:0030864 (cytoskeleton, cell periphery) GO:0005856 (cytoskeleton, intracellular) GO:0005829 (cytoplasm, intracellular) GO:0030425 (other, cell projection) GO:0043197 (other, cell projection) GO:0044326 (other, cell projection) GO:0030175 (other, cell projection) GO:0030426 (other, cell projection) GO:1990761 (other, cell leading edge) …	GO:0051015 (binding, macromolecular complex binding) GO:0051020 (binding, protein binding) GO:0044325 (binding, protein binding) GO:0008022 (binding, protein binding) GO:0032403 (binding, macromolecular complex binding) GO:0019904 (binding, protein binding) GO:0042803 (binding, protein binding) GO:0019901 (binding, protein binding) GO:0008157 (binding, protein binding)
253	O35274	0.9986	Neurabin-2	Ppp1r9b	5	1.42857	5.85714	GPGGQQPPQHR+ISELEGNLQTLR+LELFPVELEK+LGTSVSER	817	Seems to act as a scaffold protein in multiple signaling pathways. Modulates excitatory synaptic transmission and dendritic spine morphology. Binds to actin filaments (F-actin) and shows cross-linking activity. Binds along the sides of the F-actin. May play an important role in linking the actin cytoskeleton to the plasma membrane at the synaptic junction. Believed to target protein phosphatase 1…		GO:0030042 cellular component organization or biogenesisGO:0007568 developmental processGO:0019722 regulationGO:0016477 cellular processGO:0035690 cellular processGO:0071364 cellular processGO:0071392 cellular processGO:0071482 cellular processGO:0071315 cellular processGO:0071407 cellular processGO:1901653 cellular processGO:0021987 developmental processGO:0016358 cellular component organization…	GO:0015629 (cytoskeleton, intracellular) GO:0005912 (other, anchoring junction) GO:0030864 (cytoskeleton, cell periphery) GO:0005737 (cytoplasm, intracellular) GO:1990780 (plasma membrane, cell leading edge) GO:0043197 (other, cell projection) GO:0044327 (other, cell projection) GO:0032591 (plasma membrane, cell leading edge) GO:0044326 (other, cell projection) GO:0030175 (other, cell projection)…	GO:0003779 (binding, protein binding) GO:0051015 (binding, macromolecular complex binding) GO:0031749 (binding, protein binding) GO:0044325 (binding, protein binding) GO:0019900 (binding, protein binding) GO:0008022 (binding, protein binding) GO:0032403 (binding, macromolecular complex binding) GO:0004672 (catalytic activity, transferase activity) GO:0008157 (binding, protein binding) GO:0004864 …
254	O35913	0.9999	Solute carrier organic anion transporter family member 1A4	Slco1a4	3.55556	2.11111	4	EGLQENVDGTENAKEK+MYDINSFR+SLGVGLHAFCIR+SQTLNPTQDPSECVK	661	Mediates the Na(+)-independent transport of organic anions such as taurocholate, cholate, 17-beta-glucuronosyl estradiol, estrone-3-sulfate, the cardiac glycosides ouabain and digoxin and thyroid hormones. May play an especially important role in the brain accumulation and toxicity of digoxin and in the hepatobiliary and renal excretion of cardiac glycosides.		GO:0043252 localization	GO:0005887 (plasma membrane, cell periphery)	GO:0015125 (transporter, substrate-specific transporter activity) GO:0008514 (transporter, substrate-specific transporter activity) GO:0015347 (transporter, substrate-specific transporter activity)
255	P46720	0.9811	Solute carrier organic anion transporter family member 1A1	Slco1a1	1.66667	0.4	3.2	EENLGITKDFLTFMK+ENLGITK+HIYLGLPIALR+MYDINSFR	670	Mediates the Na(+)-independent transport of organic anions such as bromosulfobromophthalein (BSP) and conjugated (taurocholate) and unconjugated (cholate) bile acids.		GO:0015711 localizationGO:0035634 response to stimulusGO:0033574 response to stimulusGO:0043252 localization	GO:0016323 (plasma membrane, cell periphery) GO:0005887 (plasma membrane, cell periphery)	GO:0008514 (transporter, substrate-specific transporter activity) GO:0015347 (transporter, substrate-specific transporter activity)
256	O35923	1	Breast cancer type 2 susceptibility protein homolog	Brca2	2.23077	2.07692	2.38462	AQLDPPLLALVKSGR+DLMSSLQNAR+IDSDVQPDMKNTEGNAIFPK+KSIVKMR	3343	Involved in double-strand break repair and/or homologous recombination. Binds RAD51 and potentiates recombinational DNA repair by promoting assembly of RAD51 onto single-stranded DNA (ssDNA). Acts by targeting RAD51 to ssDNA over double-stranded DNA, enabling RAD51 to displace replication protein-A (RPA) from ssDNA and stabilizing RAD51-ssDNA filaments by blocking ATP hydrolysis. Part of a PALB2-…		GO:0051298 cellular component organization or biogenesisGO:0006310 cellular processGO:0000724 cellular processGO:0031619 cellular component organization or biogenesisGO:0030879 developmental processGO:0035264 developmental processGO:0042127 regulationGO:0006355 regulationGO:0032355 response to stimulusGO:0007584 response to stimulusGO:0007283 interaction with cells and organisms	GO:0005813 (cytoskeleton, intracellular) GO:0005737 (cytoplasm, intracellular) GO:0005634 (nucleus, intracellular)	GO:0043015 (binding, protein binding) GO:0003697 (binding, heterocyclic compound binding)
257	O35927-2	1	Isoform 2 of Catenin delta-2	Ctnnd2	2.18182	1.81818	3.36364	AAGQSFSQGTTGR+AGHLAGSEPAPPPPPPR+ASYSSQHGHLAPELR+LVHASEQYSK+NMALDVR+SACGALRNLVYGK		Has a critical role in neuronal development, particularly in the formation and/or maintenance of dendritic spines and synapses (PubMed:17993462) (PubMed:25807484). Involved in the regulation of canonical Wnt signaling (By similarity). It probably acts on beta-catenin turnover, facilitating beta-catenin interaction with GSK3B, phosphorylation, ubiquitination and degradation (PubMed:20623542). May …		GO:0007155 interaction with cells and organismsGO:0060997 cellular component organization or biogenesisGO:0007612 behaviorGO:0001763 developmental processGO:0060828 regulationGO:0048167 regulationGO:0006355 regulationGO:0050808 cellular component organization or biogenesisGO:0006351 cellular process	GO:0005912 (other, anchoring junction) GO:0030425 (other, cell projection) GO:0005634 (nucleus, intracellular) GO:0043204 (other, cell body) GO:0014069 (other, postsynapse)	GO:0008013 (binding, protein binding)
258	Q68FH0-2	0.9995	Isoform 2 of Plakophilin-4	Pkp4	1.8	1.13333	2.66667	LVNITKGR+NMALDVR		Plays a role as a regulator of Rho activity during cytokinesis. May play a role in junctional plaques (By similarity).		GO:0007155 interaction with cells and organismsGO:0007043 cellular component organization or biogenesisGO:0032467 regulationGO:0043547 regulation	GO:0030054 (other) GO:0044291 (other, cell-cell junction) GO:0005911 (other, cell-cell junction) GO:0005737 (cytoplasm, intracellular) GO:0009898 (plasma membrane, cell periphery) GO:0005856 (cytoskeleton, intracellular) GO:0030057 (other, anchoring junction) GO:0030496 (other, midbody) GO:0072686 (cytoskeleton, intracellular) GO:0048471 (nucleus, intracellular) GO:0005886 (plasma membrane, cell …
259	O54692	1	Centromere/kinetochore protein zw10 homolog	Zw10	0.782609	0.521739	0.869565	DLHISTVEFTNLK+HLEEAQECLKLLKSR+NCLVYSIPTNSSK	779	Essential component of the mitotic checkpoint, which prevents cells from prematurely exiting mitosis. Required for the assembly of the dynein-dynactin and MAD1-MAD2 complexes onto kinetochores. Its function related to the spindle assembly machinery is proposed to depend on its association in the mitotic RZZ complex. Involved in regulation of membrane traffic between the Golgi and the endoplasmic …		GO:0051301 cellular processGO:0006888 localizationGO:0000132 cellular component organization or biogenesisGO:0007030 cellular component organization or biogenesisGO:0007093 regulationGO:0007080 cellular component organization or biogenesisGO:0000070 cellular component organization or biogenesisGO:0007094 regulationGO:0006461 cellular component organization or biogenesisGO:0034501 localizationGO:0…	GO:0000777 (chromosome, intracellular) GO:0005829 (cytoplasm, intracellular) GO:0070939 (er, endomembrane system) GO:0005783 (er, endomembrane system) GO:0005789 (er, endomembrane system) GO:0000776 (chromosome, intracellular) GO:0005828 (cytoskeleton, intracellular) GO:0016020 (other) GO:0005634 (nucleus, intracellular) GO:1990423 (chromosome, intracellular) GO:0000922 (cytoskeleton, intracellul…
260	O54782	1	Epididymis-specific alpha-mannosidase	Man2b2	1	1	1	GDQAGTRELVAPR+NQPSQEGK+QASALLYAGESMFTR+VGPLDLNR+VKNMYTEHLR	1018	Plays an important role in the early step of spermatogenesis.	Hydrolysis of terminal, non-reducing alpha-D-mannose residues in alpha-D-mannosides.	GO:0006013 metabolic processGO:0006517 cellular process	GO:0070062 (extracellular, extracellular exosome) GO:0005615 (extracellular, extracellular region part)	GO:0004559 (catalytic activity, hydrolase activity) GO:0030246 (binding, carbohydrate binding) GO:0046872 (binding, ion binding)
261	O54784	1	Death-associated protein kinase 3	Dapk3	2.25	2	2.75	DGSAGLGRDLR+NTSYASFER	448	Serine/threonine kinase which is involved in the regulation of apoptosis, autophagy, transcription, translation and actin cytoskeleton reorganization. Regulates both type I (caspase-dependent) apoptotic and type II (caspase-independent) autophagic cell deaths signal, depending on the cellular setting. Involved in formation of promyelocytic leukemia protein nuclear body (PML-NB). Involved in apopt…	ATP + a protein = ADP + a phosphoprotein.	GO:0006915 cellular processGO:0097190 regulationGO:0071346 cellular processGO:0016569 cellular component organization or biogenesisGO:0035556 regulationGO:0017148 regulationGO:0030182 cellular processGO:0018105 cellular processGO:0018107 cellular processGO:0043065 regulationGO:0090263 regulationGO:0030335 regulationGO:2001241 regulationGO:0046777 cellular processGO:0006468 cellular processGO:2000…	GO:0005884 (cytoskeleton, intracellular) GO:0000775 (chromosome, intracellular) GO:0005737 (cytoplasm, intracellular) GO:0045121 (other, membrane part) GO:0005815 (cytoskeleton, intracellular) GO:0005634 (nucleus, intracellular) GO:0016605 (nucleus, intracellular)	GO:0005524 (binding, carbohydrate derivative binding) GO:0042802 (binding, protein binding) GO:0016301 (catalytic activity, transferase activity) GO:0043522 (binding, protein binding) GO:0008022 (binding, protein binding) GO:0042803 (binding, protein binding) GO:0004674 (catalytic activity, transferase activity) GO:0017048 (binding, protein binding)
262	O55103	1	Periaxin	Prx	1	1	1	EAQAGEAAKSEGGLK+ELREDSPAAK+EVAEEAQVAR+GAGEAGLLPALDLSIPQLSLDAQLPSGK+IPEVQLPK+LPTLGTGSR+MPEMAVPDVHLPELQLPK+VFFENFK+VPEMAVPDVRIPEVQLPK+VSEVKLPK		Scaffolding protein that functions as part of a dystroglycan complex in Schwann cells, and as part of EZR and AHNAK-containing complexes in eye lens fiber cells (PubMed:11430802, PubMed:21745462, PubMed:22764250). Required for the maintenance of the peripheral myelin sheath that is essential for normal transmission of nerve impulses and normal perception of sensory stimuli (PubMed:10839370). Requ…		GO:0032290 cellular component organization or biogenesisGO:0032287 cellular component organization or biogenesisGO:0043484 regulationGO:0019233 interaction with cells and organismsGO:0019226 cellular process	GO:0030054 (other) GO:0005737 (cytoplasm, intracellular) GO:0005829 (cytoplasm, intracellular) GO:0005634 (nucleus, intracellular) GO:0005886 (plasma membrane, cell periphery)
263	Q63425	0.9992	Periaxin	Prx	1.33333	1.6	2.66667	ELREDSPAAK+EVAEEAQVAR+GAGEAGLLPALDLSIPQLSLDAQLPSGK+IPEVELVTPGAQETEK+IPEVQLPK+LPSAEVGVPK+MPSFGISVAGPEVK+VEVAGAESKPKGSR+VFFENFK+VPEMAVPDVPLPELQLPK+VPEMAVPDVRIPEVQLPK+VSEVKLPK+VSLSPKARSGSK		Scaffolding protein that functions as part of a dystroglycan complex in Schwann cells, and as part of EZR and AHNAK-containing complexes in eye lens fiber cells. Required for the maintenance of the peripheral myelin sheath that is essential for normal transmission of nerve impulses and normal perception of sensory stimuli. Required for normal transport of MBP mRNA from the perinuclear to the para…		GO:0008366 cellular processGO:0021675 developmental process	GO:0030054 (other) GO:0005737 (cytoplasm, intracellular) GO:0043209 (other, myelin sheath) GO:0005634 (nucleus, intracellular) GO:0005886 (plasma membrane, cell periphery)
264	O55125	1	Protein NipSnap homolog 1	Nipsnap1	3.22222	2.77778	3.44444	DAHSTLLSK+FSGGYPALMDCMNK+IMIPLKISPLQ+KDAHSTLLSK+LKNNKEYLEFRK+LKPGTMIEWGNNWAR+NNKEYLEFR+RGWDENVYYTVPLVR+SKDSEGSWFR	284			GO:0019233 interaction with cells and organisms	GO:0016020 (other) GO:0005743 (mitochondria, envelope) GO:0005739 (mitochondria, intracellular) GO:0097060 (plasma membrane, cell periphery)	GO:0042165 (binding, neurotransmitter binding)
265	O55156	0.9998	CAP-Gly domain-containing linker protein 2	Clip2	3.11111	2.88889	4.11111	AQHEQYVAEAEEK+DLHLGDR+LLVENVR+NDGAVGGLR+YFECPALQGIFTRPSK	1046	Seems to link microtubules to dendritic lamellar body (DLB), a membranous organelle predominantly present in bulbous dendritic appendages of neurons linked by dendrodendritic gap junctions. May operate in the control of brain-specific organelle translocations.		GO:0007026 regulation	GO:0005881 (cytoskeleton, intracellular) GO:0030425 (other, cell projection) GO:1901588 (cytoskeleton, cell projection) GO:0042599 (other intracellular organelles, endomembrane system) GO:0035371 (cytoskeleton, intracellular)	GO:0008017 (binding, protein binding) GO:0051010 (binding, protein binding)
266	Q6A090	0.9998	MKIAA0291 protein	mKIAA0291	1	1	1	AQHEQYVAEAEEK+DLHLGDR+LLVENVR+PLSALVCPSSGTAMQKPSGLKPPGRGGK+YFECPALQGIFTRPSK	993
267	O55176	1	E3 ubiquitin-protein ligase Praja-1	Pja1	2.42857	0.642857	3	EECGKVESPPAAR+EQPQSSSGESWELLPGK+GRGEAASSSEPR		Has E2-dependent E3 ubiquitin-protein ligase activity. Ubiquitinates MAGED1 antigen leading to its subsequent degradation by proteasome. May be involved in protein sorting.	S-ubiquitinyl-[E2 ubiquitin-conjugating enzyme]-L-cysteine + [acceptor protein]-L-lysine = [E2 ubiquitin-conjugating enzyme]-L-cysteine + N(6)-ubiquitinyl-[acceptor protein]-L-lysine.	GO:0030163 metabolic process	GO:0005737 (cytoplasm, intracellular)	GO:0046872 (binding, ion binding) GO:0061630 (catalytic activity, transferase activity)
268	O55222	1	Integrin-linked protein kinase	Ilk	1	1	1	FDMIVPILEK+GDDTPLHLAASHGHR+ICMNEDPAKRPK+SVMIDEDMTARISMADVK	452	Receptor-proximal protein kinase regulating integrin-mediated signal transduction. May act as a mediator of inside-out integrin signaling. Focal adhesion protein part of the complex ILK-PINCH. This complex is considered to be one of the convergence points of integrin- and growth factor-signaling pathway. Could be implicated in mediating cell architecture, adhesion to integrin substrates and ancho…	ATP + a protein = ADP + a phosphoprotein.	GO:0001658 developmental processGO:0007569 cellular processGO:0007050 regulationGO:0030030 cellular component organization or biogenesisGO:0007160 interaction with cells and organismsGO:0045197 cellular processGO:0010761 cellular processGO:0007229 regulationGO:0000165 regulationGO:0032288 cellular component organization or biogenesisGO:0022011 cellular processGO:0010667 regulationGO:2000178 regul…	GO:0030054 (other) GO:0005911 (other, cell-cell junction) GO:0043034 (other intracellular organelles, intracellular) GO:0005737 (cytoplasm, intracellular) GO:0005829 (cytoplasm, intracellular) GO:0043198 (other, cell projection) GO:0005925 (other, anchoring junction) GO:0030027 (other, cell leading edge) GO:0016020 (other) GO:0043025 (other, cell body) GO:0005654 (nucleus, intracellular) GO:00058…	GO:0005524 (binding, carbohydrate derivative binding) GO:0005178 (binding, macromolecular complex binding) GO:0004672 (catalytic activity, transferase activity) GO:0019901 (binding, protein binding) GO:0004674 (catalytic activity, transferase activity) GO:0017124 (binding, protein binding) GO:0004871 (signal transducer activity)
269	O70133-2	1	Isoform 2 of ATP-dependent RNA helicase A	Dhx9	3.44444	1.55556	4.66667	DFVNYLVR+DVVLAYPEVR+HLENNSHFGSHR+ISAVAVAER+LAAQSCALSLVR+LFTAHNNMTNYATVWASK+LNQYFQK+PFELIEALLK+RKMTPAYEIR+SFIAEMTIYIKQLGRR+TPLHEIALSIK+YGDGPRPPK+YQILPLHSQIPR		Multifunctional ATP-dependent nucleic acid helicase that unwinds DNA and RNA in a 3' to 5' direction and that plays important roles in many processes, such as DNA replication, transcriptional activation, post-transcriptional RNA regulation, mRNA translation and RNA-mediated gene silencing. Requires a 3'-single-stranded tail as entry site for acid nuclei unwinding activities as well as the binding…	ATP + H(2)O = ADP + phosphate.	GO:0000380 cellular processGO:0071360 cellular processGO:0034605 cellular processGO:0071356 cellular processGO:0007623 otherGO:0070934 regulationGO:0032508 cellular component organization or biogenesisGO:0006353 cellular processGO:0039695 cellular processGO:0044806 cellular component organization or biogenesisGO:0006954 response to stimulusGO:0045087 immune system processGO:0051028 localizationGO…	GO:0015629 (cytoskeleton, intracellular) GO:0005813 (cytoskeleton, intracellular) GO:0070937 (macromolecular complex, intracellular) GO:0005737 (cytoplasm, intracellular) GO:0036464 (nucleus, intracellular) GO:0030529 (nucleus, intracellular) GO:0016020 (other) GO:0035068 (nucleus, intracellular) GO:0016604 (nucleus, intracellular) GO:0097165 (nucleus, intracellular) GO:0005730 (nucleus, intracel…	GO:0005524 (binding, carbohydrate derivative binding) GO:0043140 (catalytic activity, hydrolase activity) GO:0033681 (catalytic activity, hydrolase activity) GO:0034459 (catalytic activity, hydrolase activity) GO:0004003 (catalytic activity, hydrolase activity) GO:0004004 (catalytic activity, hydrolase activity) GO:0016887 (catalytic activity, hydrolase activity) GO:0031490 (binding, chromatin bi…
270	A0A0R4J2C3	0.9858	ATP-dependent RNA helicase A	Dhx9	3.1	2.2	3.8	DFVNYLVR+DQCSCSGR+LAAQSCALSLVR+LNQYFQK+RKMTPAYEIR+SFIAEMTIYIKQLGRR	459					GO:0003723 (binding, heterocyclic compound binding)
271	O70165	1	Ficolin-1	Fcn1	3.44444	1.88889	4.55556	GDTGAAPSLGEKELGDTLCQRGPR+LTLGQFLEGTAGDSLTK+RVDGSIDFFR	334	Extracellular lectin functioning as a pattern-recognition receptor in innate immunity. Binds the sugar moieties of pathogen-associated molecular patterns (PAMPs) displayed on microbes and activates the lectin pathway of the complement system. May also activate monocytes through a G protein-coupled receptor, FFAR2, inducing the secretion of interleukin-8/IL-8. Binds preferentially to 9-O-acetylate…		GO:0002752 regulationGO:0001867 regulationGO:0007186 regulationGO:2000484 regulation	GO:0005581 (macromolecular complex, protein complex) GO:0005576 (extracellular) GO:0031232 (plasma membrane, cell periphery)	GO:0030246 (binding, carbohydrate binding) GO:0097367 (binding, carbohydrate derivative binding) GO:0046872 (binding, ion binding) GO:0008329 (molecular transducer activity, receptor activity)
272	O70199	0.9998	UDP-glucose 6-dehydrogenase	Ugdh	1.92857	0.642857	3.14286	IAILGFAFKK+MLKPAFIFDGR+RVLDGLHNELQTIGFQIETIGKK+STVPVRAAESIR	493	Involved in the biosynthesis of glycosaminoglycans; hyaluronan, chondroitin sulfate, and heparan sulfate.	UDP-glucose + 2 NAD(+) + H(2)O = UDP-glucuronate + 2 NADH.	GO:0006024 metabolic processGO:0006065 cellular process	GO:0005829 (cytoplasm, intracellular) GO:0005634 (nucleus, intracellular)	GO:0051287 (binding, cofactor binding) GO:0003979 (catalytic activity, oxidoreductase activity)
273	O70373	1	Xin actin-binding repeat-containing protein 1	Xirp1	1.84615	1.92308	2.46154	DQVQVGHLQR+EPAATGDVQGTR+EPVSGGNVQATSR+ESEVTDPVSK+KEELVCGELPR+LGSRPSIQEQSPLELR+STLWLFETKPLDAFR+VLGSEEPTEGDVQCMR	1129	Protects actin filaments from depolymerization.		GO:0055013 cellular processGO:0055007 cellular processGO:0003007 developmental processGO:0008285 regulationGO:0032091 regulationGO:0007219 regulationGO:0042391 regulationGO:0045214 cellular component organization or biogenesis	GO:0005913 (other, anchoring junction) GO:0005916 (other, anchoring junction) GO:0014704 (other, cell-cell junction)	GO:0003779 (binding, protein binding) GO:0031005 (binding, protein binding) GO:0003723 (binding, heterocyclic compound binding)
274	O70423	0.9817	Membrane primary amine oxidase	Aoc3	1.85714	1.64286	2.28571	AAALAHLDR+VGAHTLGTVHTHSAHFK+YHLAVTQR		Cell adhesion protein that participates in lymphocyte recirculation by mediating the binding of lymphocytes to peripheral lymph node vascular endothelial cells in an L-selectin-independent fashion. Has a monoamine oxidase activity. May play a role in adipogenesis (By similarity).	RCH(2)NH(2) + H(2)O + O(2) = RCHO + NH(3) + H(2)O(2).	GO:0009308 metabolic processGO:0007155 interaction with cells and organismsGO:1902283 regulationGO:0046677 response to stimulus	GO:0009986 (cell surface, cell surface) GO:0005737 (cytoplasm, intracellular) GO:0005769 (endosome, endomembrane system) GO:0005783 (er, endomembrane system) GO:0005794 (other intracellular organelles, endomembrane system) GO:0016021 (other, membrane part) GO:0005902 (other, cell projection) GO:0005886 (plasma membrane, cell periphery)	GO:0052595 (catalytic activity, oxidoreductase activity) GO:0052594 (catalytic activity, oxidoreductase activity) GO:0005509 (binding, ion binding) GO:0005507 (binding, ion binding) GO:0052596 (catalytic activity, oxidoreductase activity) GO:0008131 (catalytic activity, oxidoreductase activity) GO:0046982 (binding, protein binding) GO:0048038 (binding, cofactor binding) GO:0052593 (catalytic acti…
275	O70435	1	Proteasome subunit alpha type-3	Psma3	2.14286	0.642857	2.85714	CKDGVVFGVEK+EEASNFR+IIYIVHDEVKDK+MAVAGLLADAR	255	Component of the 20S core proteasome complex involved in the proteolytic degradation of most intracellular proteins. This complex plays numerous essential roles within the cell by associating with different regulatory particles. Associated with two 19S regulatory particles, forms the 26S proteasome and thus participates in the ATP-dependent degradation of ubiquitinated proteins. The 26S proteasom…	Cleavage of peptide bonds with very broad specificity.	GO:0052548 regulationGO:0006511 cellular process	GO:0005829 (cytoplasm, intracellular) GO:0070062 (extracellular, extracellular exosome) GO:0005634 (nucleus, intracellular) GO:0000502 (macromolecular complex, intracellular) GO:0005839 (macromolecular complex, intracellular) GO:0019773 (macromolecular complex, intracellular) GO:0045202 (other)	GO:0004298 (catalytic activity, hydrolase activity)
276	O70570	1	Polymeric immunoglobulin receptor	Pigr	3	1.8	3.9	CGLGTSNR+FSVLITGLR+GCHILPSHDEGAR	771	This receptor binds polymeric IgA and IgM at the basolateral surface of epithelial cells. The complex is then transported across the cell to be secreted at the apical surface. During this process a cleavage occurs that separates the extracellular (known as the secretory component) from the transmembrane segment (By similarity).		GO:0001580 interaction with cells and organismsGO:0007173 regulationGO:0038093 regulationGO:0002415 immune system processGO:0043113 localizationGO:0001895 regulation	GO:0070062 (extracellular, extracellular exosome) GO:0005615 (extracellular, extracellular region part) GO:0016021 (other, membrane part) GO:0005886 (plasma membrane, cell periphery) GO:0043235 (macromolecular complex, receptor complex)	GO:0001792 (molecular transducer activity, receptor activity)
277	O88351	1	Inhibitor of nuclear factor kappa-B kinase subunit beta	Ikbkb	1	1	1	GTDPQYGPNGCFR+IQENTGILETDQELLQK+NAMASTAQQLKAK+TVVRLQEKR	757	Serine kinase that plays an essential role in the NF-kappa-B signaling pathway which is activated by multiple stimuli such as inflammatory cytokines, bacterial or viral products, DNA damages or other cellular stresses. Acts as part of the canonical IKK complex in the conventional pathway of NF-kappa-B activation and phosphorylates inhibitors of NF-kappa-B on 2 critical serine residues. These modi…	ATP + [I-kappa-B protein] = ADP + [I-kappa-B phosphoprotein].	GO:0009653 developmental processGO:0001782 regulationGO:0071356 cellular processGO:0030866 cellular component organization or biogenesisGO:0007249 regulationGO:0007252 regulationGO:0006954 response to stimulusGO:0045087 immune system processGO:0070498 regulationGO:1903347 regulationGO:0035509 regulationGO:0018105 cellular processGO:2001259 regulationGO:0051092 regulationGO:0010765 regulationGO:00…	GO:0035631 (plasma membrane, cell periphery) GO:0005737 (cytoplasm, intracellular) GO:0009898 (plasma membrane, cell periphery) GO:0005829 (cytoplasm, intracellular) GO:0008385 (macromolecular complex, intracellular) GO:0045121 (other, membrane part) GO:0005634 (nucleus, intracellular)	GO:0005524 (binding, carbohydrate derivative binding) GO:0008384 (catalytic activity, transferase activity) GO:0046982 (binding, protein binding) GO:0042803 (binding, protein binding) GO:0004672 (catalytic activity, transferase activity) GO:0019901 (binding, protein binding) GO:0004674 (catalytic activity, transferase activity) GO:0097110 (binding, protein binding) GO:0004702 (catalytic activity,…
278	O88483	1	[Pyruvate dehydrogenase [acetyl-transferring]]-phosphatase 1, mitochondrial	Pdp1	4.28571	1.85714	6.42857	HLCCSPPYIPQNR+LSKMLSLPEELAR+NEAKSVVK	538	Catalyzes the dephosphorylation and concomitant reactivation of the alpha subunit of the E1 component of the pyruvate dehydrogenase complex.	[Pyruvate dehydrogenase (acetyl-transferring)] phosphate + H(2)O = [pyruvate dehydrogenase (acetyl-transferring)] + phosphate.	GO:0043085 regulationGO:0006470 cellular process	GO:0005759 (mitochondria, intracellular) GO:0005739 (mitochondria, intracellular)	GO:0004741 (catalytic activity, hydrolase activity) GO:0005509 (binding, ion binding) GO:0000287 (binding, ion binding) GO:0004724 (catalytic activity, hydrolase activity) GO:0032403 (binding, macromolecular complex binding) GO:0004722 (catalytic activity, hydrolase activity)
279	O88509-2	0.9995	Isoform 2 of DNA (cytosine-5)-methyltransferase 3B	Dnmt3b	1	1	1	DDEVDDGNGSDILMPK+VLSLFDGIATGYLVLK		Required for genome-wide de novo methylation and is essential for the establishment of DNA methylation patterns during development. DNA methylation is coordinated with methylation of histones. May preferentially methylates nucleosomal DNA within the nucleosome core region. May function as transcriptional co-repressor by associating with CBX4 and independently of DNA methylation. Seems to be invol…	S-adenosyl-L-methionine + DNA = S-adenosyl-L-homocysteine + DNA containing 5-methylcytosine.	GO:0071230 cellular processGO:0000183 regulationGO:0006306 cellular processGO:0043045 cellular processGO:0032776 cellular processGO:0060821 regulationGO:0006346 regulationGO:0045814 regulationGO:0051573 regulationGO:0000122 regulationGO:0010628 regulationGO:0051571 regulationGO:0031503 localizationGO:0006349 regulation	GO:0000775 (chromosome, intracellular) GO:0000792 (chromosome, intracellular) GO:0043231 (other intracellular organelles, intracellular) GO:0005720 (chromosome, intracellular) GO:0005654 (nucleus, intracellular) GO:0005634 (nucleus, intracellular)	GO:0003886 (catalytic activity, transferase activity) GO:0051719 (catalytic activity, transferase activity) GO:0003677 (binding, heterocyclic compound binding) GO:0046872 (binding, ion binding) GO:0008168 (catalytic activity, transferase activity) GO:0003714 (transcription factor activity, protein binding, transcription factor activity, transcription factor binding)
280	G3HE87	0.9751	DNA (Cytosine-5)-methyltransferase 3B	I79_008866	1	1	1	AMYHTLERAR+EVSNLLSYTQSRR+VLSLFDGIATGYLVLK	763					GO:0008168 (catalytic activity, transferase activity)
281	G3H8F3	1	Protein bassoon	I79_006653	1	1	1	ASGAGGPPRPEPPAGAAR+ASPQAAKASPQAKPLR+DLAFTEDK+DSAVDLSSLK+DYLSDSELNQLR+FSLYQHQGGLGSQVSALPPNGLVR+GGPRGRPR+GLAGPTTVPATK+GPGATQSGPHQAETAR+HREEEQLLVQR+HSYSLGFADGR+IGQLFQGPGR+KQQEQLLQLER+NYVMIDDISELTK+QQGQVAGAR+SAEEAYEDMMR+SLSDPKPLSPTAEESAKER+SPGTPSPMVAQGTQTPHRPSTPR+TAVKPMPIILTDQGMDLTSLAVEARK+YLELGITQR	3357			GO:0007416 cellular component organization or biogenesis	GO:0048786 (other, neuron part)	GO:0046872 (binding, ion binding)
282	G3HYM2	1	Coagulation factor V	I79_016163	3.11111	2.66667	4.33333	DIHSGLIGPLLICR+GSGSQEHAK+MPMGLSTGVISDSQIK+NLSGITGNNLKESQR+NSSLMKIRTR+QITASSFK+RHEDTLTLFPMR+RSWRIESPEVK	2140					GO:0005507 (binding, ion binding)
283	O88867	1	Kynurenine 3-monooxygenase	Kmo	6	4.6	8.4	DFFLLPAQPMISVK+MIHSLSGK+RNFQVDVYEAR+SINLALSYR+SQYILSISR	478	Catalyzes the hydroxylation of L-kynurenine (L-Kyn) to form 3-hydroxy-L-kynurenine (L-3OHKyn). Required for synthesis of quinolinic acid, a neurotoxic NMDA receptor antagonist and potential endogenous inhibitor of NMDA receptor signaling in axonal targeting, synaptogenesis and apoptosis during brain development. Quinolinic acid may also affect NMDA receptor signaling in pancreatic beta cells, ost…	L-kynurenine + NADPH + O(2) = 3-hydroxy-L-kynurenine + NADP(+) + H(2)O.	GO:0009435 cellular processGO:0019674 cellular processGO:0019805 cellular processGO:0009651 response to stimulusGO:0044550 metabolic processGO:0019441 cellular process	GO:0070062 (extracellular, extracellular exosome) GO:0016021 (other, membrane part) GO:0005743 (mitochondria, envelope) GO:0005741 (mitochondria, envelope) GO:0005739 (mitochondria, intracellular)	GO:0071949 (binding, cofactor binding) GO:0050660 (binding, cofactor binding) GO:0004502 (catalytic activity, oxidoreductase activity) GO:0016174 (catalytic activity, oxidoreductase activity)
284	O88951	0.9997	Protein lin-7 homolog B	Lin7b	1.13636	0.727273	1.72727	VIPGGVADR+VLEEMEAR	207	Plays a role in establishing and maintaining the asymmetric distribution of channels and receptors at the plasma membrane of polarized cells. Forms membrane-associated multiprotein complexes that may regulate delivery and recycling of proteins to the correct membrane domains. The tripartite complex composed of LIN7 (LIN7A, LIN7B or LIN7C), CASK and APBA1 may have the potential to couple synaptic …		GO:0006887 cellular processGO:0045199 cellular processGO:0007269 regulationGO:1903361 localizationGO:0015031 localization	GO:0016323 (plasma membrane, cell periphery) GO:0005923 (other, cell-cell junction) GO:0005911 (other, cell-cell junction) GO:0097025 (plasma membrane, cell periphery) GO:0043005 (other, cell projection) GO:0005886 (plasma membrane, cell periphery) GO:0014069 (other, postsynapse) GO:0045211 (plasma membrane, cell periphery) GO:0098793 (other, neuron part) GO:0045202 (other)	GO:0097016 (binding, protein binding) GO:0030165 (binding, protein binding) GO:0019904 (binding, protein binding)
285	O89020-3	1	Isoform 3 of Afamin	Afm	2.90909	1.18182	3.72727	AAPQLPMEELVSLSK+ATCFQAK+CWADNTLPECSK+DRCWADNTLPECSK+FLVNLVK+FTESENVCQER+HRFLVNLVK+QDSISSK+QFQELGK+QFQELGKDTLQR+RHCFEHLK+RHPDLSTPELLR+VYMDFLEDCCSR		Vitamin E binding protein. May transport vitamin E in body fluids under conditions where the lipoprotein system is not sufficient or across the blood-brain barrier (By similarity).		GO:0051180 localization	GO:0072562 (extracellular, extracellular region part) GO:0070062 (extracellular, extracellular exosome) GO:0005615 (extracellular, extracellular region part)	GO:0008431 (binding, heterocyclic compound binding)
286	O89023	1	Tripeptidyl-peptidase 1	Tpp1	8.25	3	11.5	FRPSFPASSPYVTTVGGTSFK+LFGGSFTHQASVAK		Lysosomal serine protease with tripeptidyl-peptidase I activity. May act as a non-specific lysosomal peptidase which generates tripeptides from the breakdown products produced by lysosomal proteinases. Requires substrates with an unsubstituted N-terminus.	Release of an N-terminal tripeptide from a polypeptide, but also has endopeptidase activity.	GO:0045453 regulationGO:0007417 developmental processGO:0030855 cellular processGO:0007040 cellular component organization or biogenesisGO:0007399 developmental processGO:0050885 interaction with cells and organismsGO:0043171 cellular processGO:0006508 metabolic process	GO:0070062 (extracellular, extracellular exosome) GO:0005764 (other intracellular organelles, intracellular) GO:0042470 (other intracellular organelles, intracellular) GO:0005739 (mitochondria, intracellular)	GO:0004175 (catalytic activity, hydrolase activity) GO:0046872 (binding, ion binding) GO:0008233 (catalytic activity, hydrolase activity) GO:0004252 (catalytic activity, hydrolase activity) GO:0008236 (catalytic activity, hydrolase activity) GO:0008240 (catalytic activity, hydrolase activity)
287	P00564	1	Creatine kinase M-type	Ckm	3	1.7	4.1	FCVGLQK+FEEILTR+GGVHVKLANLSKHPK+GYTLPPHCSR+LGSSEVEQVQLVVDGVK+LMVEMEK+LNYKPQEEYPDLSK+SFLVWVNEEDHLR+TDLNHENLKGGDDLDPNYVLSSR+YKPQEEYPDLSK	381	Reversibly catalyzes the transfer of phosphate between ATP and various phosphogens (e.g. creatine phosphate). Creatine kinase isoenzymes play a central role in energy transduction in tissues with large, fluctuating energy demands, such as skeletal muscle, heart, brain and spermatozoa.	ATP + creatine = ADP + phosphocreatine.	GO:0046314 cellular processGO:0009408 response to stimulus	GO:0005737 (cytoplasm, intracellular) GO:0005615 (extracellular, extracellular region part)	GO:0005524 (binding, carbohydrate derivative binding) GO:0004111 (catalytic activity, transferase activity)
288	D3YUP5	1	Exocyst complex component 3-like 2	Exoc3l2	2.38462	1.69231	2	AGSPGDGQVRSFLGR+LAGLAPFR+LRTHWAEAVAR+QEILAVAR+TRSRVAGR	789			GO:0006887 cellular process	GO:0000145 (macromolecular complex, cell periphery)
289	P00688	1	Pancreatic alpha-amylase	Amy2	2.07692	0.692308	3.07692	CNNVGVR+DYMNHLIDIGVAGFR+EFPAVPYSAWDFNDNKCNGEIDNYNDAYQVR+EVTINADTTCGNDWVCEHR+GSEYFGNGR+LVFVDNHDNQR+VNVGSDGK+WNGEKMSYLK	508		Endohydrolysis of (1->4)-alpha-D-glucosidic linkages in polysaccharides containing three or more (1->4)-alpha-linked D-glucose units.	GO:0016052 metabolic process	GO:0070062 (extracellular, extracellular exosome) GO:0005615 (extracellular, extracellular region part)	GO:0004556 (catalytic activity, hydrolase activity) GO:0016160 (catalytic activity, hydrolase activity) GO:0005509 (binding, ion binding) GO:0031404 (binding, ion binding)
290	P00860	1	Ornithine decarboxylase	Odc1	1	1	1	DEFDCHILDEGFTAK+LSVKFGATLKTSR	461	Catalyzes the first and rate-limiting step of polyamine biosynthesis that converts ornithine into putrescine, which is the precursor for the polyamines, spermidine and spermine. Polyamines are essential for cell proliferation and are implicated in cellular processes, ranging from DNA replication to apoptosis.	L-ornithine = putrescine + CO(2).	GO:0001822 developmental processGO:0008284 regulationGO:0033387 cellular processGO:0042176 regulationGO:0009615 response to stimulus	GO:0005737 (cytoplasm, intracellular) GO:0005829 (cytoplasm, intracellular) GO:0048471 (nucleus, intracellular)	GO:0004586 (catalytic activity, lyase activity) GO:0042803 (binding, protein binding)
291	P00920	1	Carbonic anhydrase 2	Ca2	3	1.6	4.1	EPITVSSEQMSHFR+IGPASQGLQK+LIQFHFHWGSSDGQGSEHTVNK+YAAELHLVHWNTK	260	Essential for bone resorption and osteoclast differentiation. Reversible hydration of carbon dioxide. Contributes to intracellular pH regulation in the duodenal upper villous epithelium during proton-coupled peptide absorption. Stimulates the chloride-bicarbonate exchange activity of SLC26A6.	H(2)CO(3) = CO(2) + H(2)O.	GO:0038166 regulationGO:0015670 localizationGO:0071498 cellular processGO:0001822 developmental processGO:0002009 developmental processGO:0042475 developmental processGO:0006730 cellular processGO:0045780 regulationGO:0032849 regulationGO:2001150 regulationGO:0045672 regulationGO:0032230 regulationGO:0044070 regulationGO:2001225 regulationGO:0051453 regulationGO:0006885 regulationGO:0043627 respo…	GO:0045177 (other, apical part of cell) GO:0030424 (other, cell projection) GO:0016323 (plasma membrane, cell periphery) GO:0005737 (cytoplasm, intracellular) GO:0005829 (cytoplasm, intracellular) GO:0070062 (extracellular, extracellular exosome) GO:0005902 (other, cell projection) GO:0043209 (other, myelin sheath) GO:0005886 (plasma membrane, cell periphery)	GO:0004064 (catalytic activity, hydrolase activity) GO:0004089 (catalytic activity, lyase activity) GO:0008270 (binding, ion binding)
292	G3HCL6	1	Complement C3	I79_008227	1	1	1	AVLFNYR+CCEDGMR+CCEDGMRDIPMR+DLNMDVSFHLPSR+ESLELLK+EVVADSVWVDVK+FFKPAMPFDLMVF+GVFVLNKK+IEGNQGAR+IWDVVEK+IWDVVEKADIGCTPGSGK+KGYTQQLAFK+LAHSLTR+LPYSVVR+MQDFFIDLR+NGISTKVMNIFLK+PYVIVPLK+QNEAFSLTAK+SLAHSLTR+TVAIHTLD+VGLVAVDK+VMIEDGLGEAVLKR+VMQDFFIDLR+VPYVIVPLK+YTPGSTVLYR	1626			GO:0006956 regulationGO:0006954 response to stimulus	GO:0005615 (extracellular, extracellular region part)	GO:0004866 (molecular function regulator, enzyme regulator activity)
293	G3IAQ0	0.9839	Alpha-enolase	I79_020676	1	1	1	AAVPSGASTGIYEALELR+AVPSGASTGIYEALELR+EALELLK+HIADLAGNPEVILPVPAFNVINGGSHAGNK+IEEELGSK+IEEELGSKAKFAGR+IGAEVYHNLK+PDQLADLYK+PNILENK+SGKYDLDFK+SGKYDLDFKSPDDPSR+TRYMGKGVSK+YNQILRIEEELGSK	429			GO:0006096 cellular process	GO:0000015 (macromolecular complex, intracellular)	GO:0000287 (binding, ion binding) GO:0004634 (catalytic activity, lyase activity)
294	P15429	0.9734	Beta-enolase	Eno3	1.77778	3.11111	5.11111	AAVPSGASTGIYEALELR+AVPSGASTGIYEALELR+EALELLK+GNPTVEVDLHTAK+IEEALGDKAVFAGRK+LAMQEFMILPVGASSFK	434	Appears to have a function in striated muscle development and regeneration.	2-phospho-D-glycerate = phosphoenolpyruvate + H(2)O.	GO:0007568 developmental processGO:0006096 cellular processGO:0042493 response to stimulusGO:0043403 developmental process	GO:0016020 (other) GO:0000015 (macromolecular complex, intracellular)	GO:0000287 (binding, ion binding) GO:0004634 (catalytic activity, lyase activity) GO:0046982 (binding, protein binding) GO:0042803 (binding, protein binding)
295	P01029	1	Complement C4-B	C4b	2.88889	2	4.66667	CCQDGMTKLPMKR+DQFQAALDKINIGVR+EELVYNLDPLNNLGR+EGAIHREELVYNLDPLNNLGR+EGKGKMADK+FDLGDAVSK+FQAALDK+GDPQYLLDSNTWIEEMPSEQMCK+GLCVAKPTR+GLHLNNHQVK+GQIMAMGR+GVFDLGDAVSK+ITQVLHFR+KDTMASIGQTR+LTVQAPPSR+NPKGGSCSPK+NSFLGQK+NTAFKATETQGV+RCCQDGMTKLPMKR+SCGLFDLR+SQLLATLCSGDVCQCAEGK+STHFEVK+TQVLHFR+TVTSVSVLVDHQL+VDGAKEYR+VPQQACR+VPTAAANVPLK+YRVFALDQK	1738	Non-enzymatic component of C3 and C5 convertases and thus essential for the propagation of the classical complement pathway. Covalently binds to immunoglobulins and immune complexes and enhances the solubilization of immune aggregates and the clearance of IC through CR1 on erythrocytes. Catalyzes the transacylation of the thioester carbonyl group to form ester bonds with carbohydrate antigens (By…		GO:0006956 regulationGO:0006958 regulationGO:0016064 immune system processGO:0006954 response to stimulusGO:0045087 immune system process	GO:0030424 (other, cell projection) GO:0072562 (extracellular, extracellular region part) GO:0030054 (other) GO:0030425 (other, cell projection) GO:0070062 (extracellular, extracellular exosome) GO:0005615 (extracellular, extracellular region part) GO:0043025 (other, cell body) GO:0044216 (other, other organism part) GO:0045202 (other)	GO:0030246 (binding, carbohydrate binding) GO:0001848 (binding, protein binding) GO:0001849 (binding, protein binding) GO:0004866 (molecular function regulator, enzyme regulator activity)
296	V9GZG9	0.9998	MHC class III H2-Slp (haplotype a) sex-limited protein mRNA		1	1	1	CCQDGMTKLPMKR+DQFQAALDKINIGVR+EGKGKMADK+EYHNGDMMKLQIQTDSK+FQAALDK+GDPQYLLDSNTWIEEMPSEQMCK+GLCVAKPTR+GLHLNNHQVK+ITQVLHFR+LSLGDDFVLLSLEVPLEDVR+NPKGGSCSPK+NSFLGQK+NTAFKATETQGV+RCCQDGMTKLPMKR+SCGLFDLR+SQLLATLCSGDVCQCAEGK+STHFEVK+TFLQGLETQAKLVEGR+TQVLHFR+TVTSVSVLVDHQL+VPQQACR+YRVFALDQK	1716			GO:0006956 regulationGO:0006954 response to stimulus	GO:0005615 (extracellular, extracellular region part)	GO:0004866 (molecular function regulator, enzyme regulator activity)
297	P08649	0.9978	Complement C4	C4	1	1	1	EELVYNLDPLNNLGR+EGAIHREELVYNLDPLNNLGR+GLCVAKPTR+LTVQAPPSR+NQTRSQAGLAR+NSFLGQK+STHFEVK+VDGAKEYR+YRVFALDQK		Derived from proteolytic degradation of complement C4, C4a anaphylatoxin is a mediator of local inflammatory processes. It induces the contraction of smooth muscle, increases vascular permeability and causes histamine release from mast cells and basophilic leukocytes.		GO:0006956 regulationGO:0006958 regulationGO:0006954 response to stimulusGO:0045087 immune system process	GO:0030424 (other, cell projection) GO:0030054 (other) GO:0030425 (other, cell projection) GO:0005576 (extracellular) GO:0005615 (extracellular, extracellular region part) GO:0045202 (other)	GO:0004866 (molecular function regulator, enzyme regulator activity)
298	A0A061III5	0.9598	Complement C4-like protein	H671_1g2768	2.17647	0.764706	1.94118	FQAALDK+STHFEVK+VDGAKEYR+VGDTLTLNLR	1702			GO:0006956 regulationGO:0006954 response to stimulus	GO:0005615 (extracellular, extracellular region part)	GO:0004866 (molecular function regulator, enzyme regulator activity)
299	P01942	1	Hemoglobin subunit alpha	Hba	3.75	2	5.125	FASFPTTK+FLASVSTVL+FPHFDVSHGSAQVK+GALSALSDLHAHK+GKIGGHGAEYGAEALER+HFDVSHGSAQVK+LLSHCLLVTLASHHPADFTPAVHA+LRVDPVNFK+MFASFPTTK+VSHGSAQVK+YFPHFDVSHGSAQVK+YGAEALER	142	Involved in oxygen transport from the lung to the various peripheral tissues.		GO:0098869 cellular processGO:0048821 regulationGO:0001701 developmental processGO:0035634 response to stimulus	GO:0072562 (extracellular, extracellular region part) GO:0022627 (ribosome, intracellular) GO:0070062 (extracellular, extracellular exosome) GO:0005615 (extracellular, extracellular region part) GO:0031838 (macromolecular complex, protein complex) GO:0005833 (macromolecular complex, intracellular) GO:0016020 (other) GO:0043209 (other, myelin sheath)	GO:0020037 (binding, heterocyclic compound binding) GO:0005506 (binding, ion binding) GO:0019825 (binding, oxygen binding) GO:0005344 (transporter, substrate-specific transporter activity)
300	P01946	1	Hemoglobin subunit alpha-1/2	Hba1	2.81818	1.36364	3.45455	AADHVEDLPGALSTLSDLHAHK+AADHVEDLPGALSTLSDLHAHKLR+ADDKTNIK+FLASVSTVL+FLSHCLLVTLACHHPGDFTPAMH+FLSHCLLVTLACHHPGDFTPAMHASLDK+LRVDPVNFK+LSADDKTNIK+MFAAFPTTK+STLSDLHAHK+VLSADDKTNIK	142	Involved in oxygen transport from the lung to the various peripheral tissues.		GO:0045776 regulationGO:0051930 regulation	GO:0005833 (macromolecular complex, intracellular) GO:0045202 (other)	GO:0001540 (binding, amide binding) GO:0020037 (binding, heterocyclic compound binding) GO:0005506 (binding, ion binding) GO:0019825 (binding, oxygen binding) GO:0005344 (transporter, substrate-specific transporter activity)
301	P02454	1	Collagen alpha-1(I) chain	Col1a1	2.54545	1.54545	3.45455	GDTGPAGPK+GEAGPQGAR+GETGPSGPAGPTGAR+GFPGLPGPSGEPGK+GFSGLDGAK+GPAGPAGPIGPAGAR+GPAGPIGPAGAR+GPAGPQGPR+GQAGVMGFPGPK+GSEGPQGVR+NGDRGETGPAGPAGPIGPAGAR+QEDIPEVSCIHNGLR+QGPSGASGER	1453	Type I collagen is a member of group I collagen (fibrillar forming collagen).		GO:0001568 developmental processGO:0060346 developmental processGO:0060351 developmental processGO:0071230 cellular processGO:0071364 cellular processGO:0044344 cellular processGO:1902618 cellular processGO:0071260 cellular processGO:0071300 cellular processGO:0071560 cellular processGO:0071356 cellular processGO:0071306 cellular processGO:0032964 metabolic processGO:0030199 cellular component or…	GO:0005584 (extracellular, extracellular matrix) GO:0005783 (er, endomembrane system) GO:0005576 (extracellular) GO:0005615 (extracellular, extracellular region part) GO:0005794 (other intracellular organelles, endomembrane system) GO:0030141 (other intracellular organelles, endomembrane system)	GO:0005201 (structural molecule activity, extracellular matrix structural constituent) GO:0042802 (binding, protein binding) GO:0046872 (binding, ion binding) GO:0048407 (binding, protein binding) GO:0002020 (binding, protein binding)
302	P02688	0.9998	Myelin basic protein	Mbp	3	2.1	3.5	DTGILDSIGR+FSWGAEGQKPGFGYGGR+GAYDAQGTLSK+HRDTGILDSIGR+SPLPSHAR+SRPGLCHMYK+TGILDSIGR		Is, with PLP, the most abundant protein component of the myelin membrane in the CNS. Has a role in both the formation and stabilization of this compact multilayer arrangement of bilayers. Each splice variant and charge isomer may have a specialized function in the assembly of an optimized, biochemically functional myelin membrane (By similarity).		GO:0007568 developmental processGO:0007417 developmental processGO:0042552 cellular processGO:0050771 regulationGO:0070542 response to stimulusGO:0046689 response to stimulusGO:0032570 response to stimulusGO:0034612 response to stimulus	GO:0071944 (other, cell periphery) GO:0043218 (other, compact myelin) GO:0033269 (other, cell projection) GO:0043209 (other, myelin sheath) GO:0043025 (other, cell body) GO:0005886 (plasma membrane, cell periphery)	GO:0019911 (structural molecule activity, structural constituent of myelin sheath)
303	P02688-2	0.9859	Isoform 2 of Myelin basic protein	Mbp	3.77778	2.33333	3.66667	DTGILDSIGR+FSWGAEGQKPGFGYGGR+GAYDAQGTLSK+HRDTGILDSIGR+RGSGKDSHTR+TGILDSIGR		Is, with PLP, the most abundant protein component of the myelin membrane in the CNS. Has a role in both the formation and stabilization of this compact multilayer arrangement of bilayers. Each splice variant and charge isomer may have a specialized function in the assembly of an optimized, biochemically functional myelin membrane (By similarity).		GO:0007568 developmental processGO:0007417 developmental processGO:0042552 cellular processGO:0050771 regulationGO:0070542 response to stimulusGO:0046689 response to stimulusGO:0032570 response to stimulusGO:0034612 response to stimulus	GO:0071944 (other, cell periphery) GO:0043218 (other, compact myelin) GO:0033269 (other, cell projection) GO:0043209 (other, myelin sheath) GO:0043025 (other, cell body) GO:0005886 (plasma membrane, cell periphery)	GO:0019911 (structural molecule activity, structural constituent of myelin sheath)
304	P03911	0.9996	NADH-ubiquinone oxidoreductase chain 4	Mtnd4	4.25	2.125	4.625	DNNVLQK+GKLTNHMINLQPSHTR+LGSYGMIR+LITGLTM+LTNHMINLQPSHTR	459	Core subunit of the mitochondrial membrane respiratory chain NADH dehydrogenase (Complex I) that is believed to belong to the minimal assembly required for catalysis. Complex I functions in the transfer of electrons from NADH to the respiratory chain. The immediate electron acceptor for the enzyme is believed to be ubiquinone (By similarity).	NADH + ubiquinone + 5 H(+)(In) = NAD(+) + ubiquinol + 4 H(+)(Out).	GO:0007568 developmental processGO:0021549 developmental processGO:0001701 developmental processGO:0006120 cellular processGO:0045471 response to stimulusGO:0001666 response to stimulusGO:0035094 response to stimulus	GO:0016021 (other, membrane part) GO:0005747 (mitochondria, envelope) GO:0005739 (mitochondria, intracellular)	GO:0008137 (catalytic activity, oxidoreductase activity)
305	P04247	1	Myoglobin	Mb	3.11111	1.55556	4.44444	EADLAGHGQEVLIGLFK+GQHAAEIQPLAQSHATK+HGCTVLTALGTILK+HGCTVLTALGTILKK+HSGDFGADAQGAMSK+KGQHAAEIQPLAQSHATK+KHGCTVLTALGTILK+KKGQHAAEIQPLAQSHATK+KRHSGDFGADAQGAMSK+RHSGDFGADAQGAMSK+THPETLDKFDK+YKELGFQG	154	Serves as a reserve supply of oxygen and facilitates the movement of oxygen within muscles.		GO:0050873 cellular processGO:0043353 regulationGO:0007507 developmental processGO:0009725 response to stimulusGO:0042542 response to stimulusGO:0001666 response to stimulusGO:0031444 interaction with cells and organisms	GO:0070062 (extracellular, extracellular exosome)	GO:0020037 (binding, heterocyclic compound binding) GO:0046872 (binding, ion binding) GO:0019825 (binding, oxygen binding) GO:0005344 (transporter, substrate-specific transporter activity)
306	P04636	1	Malate dehydrogenase, mitochondrial	Mdh2	2.30769	0.923077	3.15385	AKVAVLGASGGIGQPLSLLLK+ETECTYFSTPLLLGK+FSTSAQNNAK+FVFSLVDAMNGK+GCDVVVIPAGVPR+GLDPARVNVPVIGGHAGK+HGVYNPNK+IFGVTTLDIVR+LTLYDIAHTPGVAADLSHIETR+MIAEAIPELK+VDFPQDQLATLTGR	338		(S)-malate + NAD(+) = oxaloacetate + NADH.	GO:0005975 metabolic processGO:0006475 cellular processGO:0006108 cellular processGO:0006734 cellular processGO:0006107 cellular processGO:0006099 cellular process	GO:0070062 (extracellular, extracellular exosome) GO:0005743 (mitochondria, envelope) GO:0005759 (mitochondria, intracellular) GO:0005739 (mitochondria, intracellular) GO:0043209 (other, myelin sheath) GO:0005634 (nucleus, intracellular)	GO:0030060 (catalytic activity, oxidoreductase activity) GO:0046554 (catalytic activity, oxidoreductase activity) GO:0016615 (catalytic activity, oxidoreductase activity) GO:0042803 (binding, protein binding) GO:0043621 (binding, protein binding) GO:0003723 (binding, heterocyclic compound binding)
307	P05179	1	Cytochrome P450 2C7	Cyp2c7	2.36364	1.54545	3.36364	ACVGEGLAR+AMIHEVQR+CLVEELR+ESLDVTNPR+FINFVPTNLPHAVTCDIK+HMPYTDAMIHEVQR+HRSPCMQDR+KHMPYTDAMIHEVQR+KLPPGPTPLPIIGNFLQIDVK+KSDYFIPFSAGK+MPYTDAMIHEVQR+NISQSLTK+PTPLPIIGNFLQIDVK+RACVGEGLAR+SPCMQDR+VLTSLTSVLHDSK+VQEEIDRVIGR+YALLLLMKYPHVTAK+YPHVTAK	490	Cytochromes P450 are a group of heme-thiolate monooxygenases. In liver microsomes, this enzyme is involved in an NADPH-dependent electron transport pathway. It oxidizes a variety of structurally unrelated compounds, including steroids, fatty acids, and xenobiotics.	RH + [reduced NADPH--hemoprotein reductase] + O(2) = ROH + [oxidized NADPH--hemoprotein reductase] + H(2)O.	GO:0019373 cellular processGO:0042493 response to stimulusGO:0045471 response to stimulusGO:0032496 response to stimulusGO:0007584 response to stimulusGO:0014070 response to stimulusGO:0010243 response to stimulusGO:0043434 response to stimulusGO:0032526 response to stimulus	GO:0005789 (er, endomembrane system) GO:0043231 (other intracellular organelles, intracellular) GO:0031090 (other, organelle membrane)	GO:0008392 (catalytic activity, oxidoreductase activity) GO:0070330 (catalytic activity, oxidoreductase activity) GO:0020037 (binding, heterocyclic compound binding) GO:0005506 (binding, ion binding) GO:0008395 (catalytic activity, oxidoreductase activity)
308	Q64458	1	Cytochrome P450 2C29	Cyp2c29	3.75	2.125	5.25	AMIHEVQR+CLVEELR+DFIDYYLIK+DKEFLILMDK+ESLDVTNPR+FDYKDKEFLILMDK+GSFPMAEK+GSFPMAEKIIK+HMPYTDAMIHEVQR+HRSPCMQDR+ICAGEGLAR+KLPPGPTPLPIIGNFLQIDVK+MPYTDAMIHEVQR+PTPLPIIGNFLQIDVK+SDYFMPFSTGKR+SHMPYTDAMIHEVQR+SPCMQDR	490	Metabolizes arachidonic acid to produce 14,15-cis-epoxyeicosatrienoic acid (EET).	RH + [reduced NADPH--hemoprotein reductase] + O(2) = ROH + [oxidized NADPH--hemoprotein reductase] + H(2)O.	GO:0019373 cellular process	GO:0005789 (er, endomembrane system) GO:0031090 (other, organelle membrane)	GO:0008392 (catalytic activity, oxidoreductase activity) GO:0070330 (catalytic activity, oxidoreductase activity) GO:0034875 (catalytic activity, oxidoreductase activity) GO:0101020 (catalytic activity, oxidoreductase activity) GO:0020037 (binding, heterocyclic compound binding) GO:0005506 (binding, ion binding) GO:0004497 (catalytic activity, oxidoreductase activity) GO:0008395 (catalytic activi…
309	Q6XVG2	1	Cytochrome P450 2C54	Cyp2c54	4.42857	2.42857	6.14286	AMIHEVQR+CLVEELR+DFIDYFLIK+DICQSFTNLSR+DRDFLNLLEKLDEISK+EALVDHGDVFAGR+GKLPPGPTPLPIIGNILQIDVK+GTTVITSLSSVLR+ICAGEGLAR+KPTVVLHGYEAVK+SDYFMPFSTGKR+SHMPYTNAMIHEVQR+VQEEIEHVIGK+YPHVTAK	490	Metabolizes arachidonic acid mainly to 12-hydroxyeicosatetraenoic acid (HETE).	RH + [reduced NADPH--hemoprotein reductase] + O(2) = ROH + [oxidized NADPH--hemoprotein reductase] + H(2)O.	GO:0019369 cellular processGO:0019373 cellular processGO:0043651 cellular process	GO:0005789 (er, endomembrane system) GO:0031090 (other, organelle membrane)	GO:0008392 (catalytic activity, oxidoreductase activity) GO:0070330 (catalytic activity, oxidoreductase activity) GO:0020037 (binding, heterocyclic compound binding) GO:0005506 (binding, ion binding) GO:0071614 (catalytic activity, oxidoreductase activity) GO:0008395 (catalytic activity, oxidoreductase activity)
310	P05182	1	Cytochrome P450 2E1	Cyp2e1	2.18182	1.18182	4.54545	AKEHLQSLDINCAR+DIPKSFTKLAK+DRLDMPYMDAVVHEIQR+FGPVFTLHLGSR+FSLSILR+GIIFNNGPTWK+IVVLHGYK+LHEEIDR+RIVVLHGYK+VPAVRDRLDMPYMDAVVHEIQR+YGLLILMK+YPEIEEK	493	Metabolizes several precarcinogens, drugs, and solvents to reactive metabolites.	4-nitrophenol + NADPH + O(2) = 4-nitrocatechol + NADP(+) + H(2)O.	GO:0017144 cellular processGO:0019373 cellular processGO:0046483 cellular processGO:0016098 cellular processGO:0055114 metabolic processGO:0042493 response to stimulusGO:0045471 response to stimulusGO:0010243 response to stimulusGO:0010193 response to stimulusGO:0008202 metabolic processGO:0006641 cellular processGO:0006805 cellular process	GO:0000139 (other intracellular organelles, endomembrane system) GO:0043231 (other intracellular organelles, intracellular) GO:0031227 (er, endomembrane system) GO:0005739 (mitochondria, intracellular)	GO:0008392 (catalytic activity, oxidoreductase activity) GO:0019899 (binding, protein binding) GO:0010181 (binding, carbohydrate derivative binding) GO:0020037 (binding, heterocyclic compound binding) GO:0005506 (binding, ion binding) GO:0004497 (catalytic activity, oxidoreductase activity) GO:0016712 (catalytic activity, oxidoreductase activity) GO:0008395 (catalytic activity, oxidoreductase act…
311	Q64648	1	Cytochrome P450 2C12, female-specific	Cyp2c12	3.2	1.7	3.9	AMIHEVQR+ATKGLGISFSRGNVWR+FALLLLMK+GRMPVFEK+MELFLFLTTILQNFK+SEFSSIPPTFQLCFIPV+SPCMLDR+VLTSLTSVLHDSK	490					GO:0020037 (binding, heterocyclic compound binding) GO:0005506 (binding, ion binding) GO:0004497 (catalytic activity, oxidoreductase activity) GO:0016705 (catalytic activity, oxidoreductase activity)
312	P13107	1	Cytochrome P450 2B3	Cyp2b3	2.5	1.41667	3.33333	ATLDPNAPR+EALVDHAEAFSGR+EIDQVIGSQR+GIIAVLQPIMQEYGVSFVNEER+MCLGEGIAR+MPYTEAVIHEIQR+YFPGVHR	491	Cytochromes P450 are a group of heme-thiolate monooxygenases. In liver microsomes, this enzyme is involved in an NADPH-dependent electron transport pathway. It oxidizes a variety of structurally unrelated compounds, including steroids, fatty acids, and xenobiotics.	RH + [reduced NADPH--hemoprotein reductase] + O(2) = ROH + [oxidized NADPH--hemoprotein reductase] + H(2)O.	GO:0019373 cellular processGO:0042493 response to stimulusGO:0014070 response to stimulus	GO:0005789 (er, endomembrane system) GO:0043231 (other intracellular organelles, intracellular) GO:0031090 (other, organelle membrane)	GO:0008392 (catalytic activity, oxidoreductase activity) GO:0070330 (catalytic activity, oxidoreductase activity) GO:0020037 (binding, heterocyclic compound binding) GO:0005506 (binding, ion binding) GO:0004497 (catalytic activity, oxidoreductase activity) GO:0008395 (catalytic activity, oxidoreductase activity)
313	P24470	1	Cytochrome P450 2C23	Cyp2c23	2.58333	1.33333	3.33333	FGLLLLMK+GYGLIFSNGER+VHEEIDR+VHEEIDRVIGR+YLPGKHIEFAK	494	Predominant enzyme isoform responsible for arachidonic acid epoxidation in the rat kidney. Catalyzes the NADPH-dependent metabolism of arachidonic acid to a mixture of 5,6-, 8,9-, 11,12-, and 14,15-epoxyeicosatrienoic acids (EETS) as the only oxygenation products. Low rate of lauric acid hydroxylation at the (omega-1)-position.	RH + [reduced NADPH--hemoprotein reductase] + O(2) = ROH + [oxidized NADPH--hemoprotein reductase] + H(2)O.	GO:0019369 cellular processGO:0019373 cellular processGO:0033574 response to stimulus	GO:0005789 (er, endomembrane system) GO:0043231 (other intracellular organelles, intracellular) GO:0031090 (other, organelle membrane)	GO:0008392 (catalytic activity, oxidoreductase activity) GO:0070330 (catalytic activity, oxidoreductase activity) GO:0020037 (binding, heterocyclic compound binding) GO:0005506 (binding, ion binding) GO:0008395 (catalytic activity, oxidoreductase activity)
314	F1LR47	0.9999	Cytochrome P450, family 2, subfamily C, polypeptide 6, variant 1	Cyp2c6v1	1.8	0.733333	2.6	AMIHEVQR+CLVEELR+DFIDYYLIK+DLGIVFSHGNR+EALIDHGEEFAER+ESLDVTNPR+FTLTTLR+HRSPCMQDR+MCAGEGLAR+MELFLFLTTILQNFK+MPYTDAMIHEVQR+PCMQDRSRMPYTDAMIHEVQR+PEIFDPGHFLDGNGK+SPCMQDR+SRMPYTDAMIHEVQR	490					GO:0020037 (binding, heterocyclic compound binding) GO:0005506 (binding, ion binding) GO:0004497 (catalytic activity, oxidoreductase activity) GO:0016705 (catalytic activity, oxidoreductase activity)
315	P20814	0.9999	Cytochrome P450 2C13, male-specific	Cyp2c13	4	1.625	5.5	DFLNLIEKVNEAVK+EALVDHGEEFSGR+FALLLLMK+HRSPCMQDR+KSDYFIPFSAGK+MCLGESLAR+MELFLFLTTILQNFK+SPCMQDR+VLTSLTSVLHDSK+YPHVTAK	490	Cytochromes P450 are a group of heme-thiolate monooxygenases. In liver microsomes, this enzyme is involved in an NADPH-dependent electron transport pathway. It oxidizes a variety of structurally unrelated compounds, including steroids, fatty acids, and xenobiotics.	RH + [reduced NADPH--hemoprotein reductase] + O(2) = ROH + [oxidized NADPH--hemoprotein reductase] + H(2)O.	GO:0019373 cellular process	GO:0005789 (er, endomembrane system) GO:0031090 (other, organelle membrane)	GO:0008392 (catalytic activity, oxidoreductase activity) GO:0070330 (catalytic activity, oxidoreductase activity) GO:0020037 (binding, heterocyclic compound binding) GO:0005506 (binding, ion binding) GO:0004497 (catalytic activity, oxidoreductase activity) GO:0008395 (catalytic activity, oxidoreductase activity)
316	P19225	0.9999	Cytochrome P450 2C70	Cyp2c70	1.2	0.166667	0.833333	ACIGEGLAR+DFIDYFLIK+FSLMVLR+NHMPYTDAVLHEIQR+YGLLLLLK+YIDFVPIPLPR	489	Cytochromes P450 are a group of heme-thiolate monooxygenases. In liver microsomes, this enzyme is involved in an NADPH-dependent electron transport pathway. It oxidizes a variety of structurally unrelated compounds, including steroids, fatty acids, and xenobiotics.	RH + [reduced NADPH--hemoprotein reductase] + O(2) = ROH + [oxidized NADPH--hemoprotein reductase] + H(2)O.	GO:0019373 cellular process	GO:0005789 (er, endomembrane system) GO:0043231 (other intracellular organelles, intracellular) GO:0031090 (other, organelle membrane)	GO:0008392 (catalytic activity, oxidoreductase activity) GO:0070330 (catalytic activity, oxidoreductase activity) GO:0020037 (binding, heterocyclic compound binding) GO:0005506 (binding, ion binding) GO:0004497 (catalytic activity, oxidoreductase activity) GO:0008395 (catalytic activity, oxidoreductase activity)
317	P11711	0.9999	Cytochrome P450 2A1	Cyp2a1	2.8	1.8	4.1	FAASPTGQLYDMFHSVMK+FSNLAPLGIPR+GYGVAFSSGER+NFIDSFLIR+TLDPNSPR+TVSNVISSIVFGER+YGPVFTIHLGPR	492	Highly active in the 7-alpha-hydroxylation of testosterone, progesterone and androstenedione.	RH + [reduced NADPH--hemoprotein reductase] + O(2) = ROH + [oxidized NADPH--hemoprotein reductase] + H(2)O.	GO:0009804 cellular processGO:0019373 cellular process	GO:0005789 (er, endomembrane system) GO:0043231 (other intracellular organelles, intracellular) GO:0031090 (other, organelle membrane)	GO:0008392 (catalytic activity, oxidoreductase activity) GO:0070330 (catalytic activity, oxidoreductase activity) GO:0020037 (binding, heterocyclic compound binding) GO:0005506 (binding, ion binding) GO:0016491 (catalytic activity, oxidoreductase activity) GO:0008395 (catalytic activity, oxidoreductase activity)
318	A0A1D5RLI1	0.9998	Cytochrome P450, family 2, subfamily c, polypeptide 44	Cyp2c44	2.16667	1.66667	3.08333	CLVEELHK+EHQESLDPANPR+FGLLLLVK+VHEEIDR+VHEEIDRVIGR	456					GO:0020037 (binding, heterocyclic compound binding) GO:0005506 (binding, ion binding) GO:0016712 (catalytic activity, oxidoreductase activity)
319	G3I8K1	0.9996	Cytochrome P450 2C26	I79_019876	1	1	1	CLVEELR+FIDMAPTSLPHAVTCDIK+ICAGEGLAR+LEDKPVSLGLRK+MELFLFLTTILQNFK	387					GO:0020037 (binding, heterocyclic compound binding) GO:0005506 (binding, ion binding) GO:0016705 (catalytic activity, oxidoreductase activity)
320	P08683	0.9995	Cytochrome P450 2C11	Cyp2c11	2.88889	2.66667	4.33333	CLVEELR+ICAGEALAR+VQEEIERVIGR+YGLLLLLK	500	Metabolizes testosterone mainly in positions 2 alpha and 16 alpha.	RH + [reduced NADPH--hemoprotein reductase] + O(2) = ROH + [oxidized NADPH--hemoprotein reductase] + H(2)O.	GO:0019373 cellular processGO:0006805 cellular process	GO:0005789 (er, endomembrane system) GO:0031090 (other, organelle membrane)	GO:0008392 (catalytic activity, oxidoreductase activity) GO:0070330 (catalytic activity, oxidoreductase activity) GO:0020037 (binding, heterocyclic compound binding) GO:0005506 (binding, ion binding) GO:0008390 (catalytic activity, oxidoreductase activity)
321	G3IFS2	0.9994	Cytochrome P450 2C18	I79_022595	2.58333	1.5	3.25	CLVEELR+GSLPAVDKIK+SPCMQDR	598					GO:0020037 (binding, heterocyclic compound binding) GO:0005506 (binding, ion binding) GO:0004497 (catalytic activity, oxidoreductase activity) GO:0016705 (catalytic activity, oxidoreductase activity)
322	Q91W64	0.9989	Cytochrome P450 2C70	Cyp2c70	3.27273	2.18182	2.18182	ACIGEGLAR+DFIDYFLIK+FSLMVLR+IQEEILYMLDALRK+KYGPVFTVYLGMKPTVVLHGYK+NHMPYTDAVLHEIQR+SEFTMDNLVVSIGDLFGAGTETTSSTVK+YGLLLLLK		Cytochromes P450 are a group of heme-thiolate monooxygenases. In liver microsomes, this enzyme is involved in an NADPH-dependent electron transport pathway. It oxidizes a variety of structurally unrelated compounds, including steroids, fatty acids, and xenobiotics.	RH + [reduced NADPH--hemoprotein reductase] + O(2) = ROH + [oxidized NADPH--hemoprotein reductase] + H(2)O.	GO:0019373 cellular process	GO:0005789 (er, endomembrane system) GO:0031090 (other, organelle membrane)	GO:0008392 (catalytic activity, oxidoreductase activity) GO:0070330 (catalytic activity, oxidoreductase activity) GO:0020037 (binding, heterocyclic compound binding) GO:0005506 (binding, ion binding) GO:0008395 (catalytic activity, oxidoreductase activity)
323	Q8VCP4	0.9984	Cytochrome P450, family 2, subfamily c, polypeptide 68	Cyp2c68	2.83333	1.58333	2.75	ESLDVTNPR+FALLLLMK+HRSPCMQDR+IKEHEESLDVTNPR+KSDYFVPFSAGKR+MELFLFLTTILQNFK+NLGMGKRTIETK+SPCMQDR	491					GO:0020037 (binding, heterocyclic compound binding) GO:0005506 (binding, ion binding) GO:0004497 (catalytic activity, oxidoreductase activity) GO:0016705 (catalytic activity, oxidoreductase activity)
324	P56654	0.9955	Cytochrome P450 2C37	Cyp2c37	4.83333	1.66667	8.83333	AMIHEVQR+CLVEELR+GKLPPGPTPLPIIGNILQIDVK+HRSPCMQDR+ICAGEGLAR+IKEHEESLDVTIPR+KPTVVLHGYEAVK+MPYTDAMIHEVQR+PCMQDRSRMPYTDAMIHEVQR+SPCMQDR+SRMPYTDAMIHEVQR+VQEEIEHVIGK+YPHVTAK	490	Metabolizes arachidonic acid to produce 12-hydroxyeicosatetraenoic acid (HETE).	RH + [reduced NADPH--hemoprotein reductase] + O(2) = ROH + [oxidized NADPH--hemoprotein reductase] + H(2)O.	GO:0019373 cellular process	GO:0005789 (er, endomembrane system) GO:0031090 (other, organelle membrane)	GO:0008392 (catalytic activity, oxidoreductase activity) GO:0070330 (catalytic activity, oxidoreductase activity) GO:0020037 (binding, heterocyclic compound binding) GO:0005506 (binding, ion binding) GO:0008395 (catalytic activity, oxidoreductase activity)
325	P00176	0.9944	Cytochrome P450 2B1	Cyp2b1	2.3	2.4	3.7	CLVEELR+EALVGQAEDFSGR+EIDQVIGSHR+EIDQVIGSHRLPTLDDR+FSDLVPIGVPHR+GTIAVIEPIFKEYGVIFANGER+ICLGEGIAR+LPTLDDR	491	Cytochromes P450 are a group of heme-thiolate monooxygenases. In liver microsomes, this enzyme is involved in an NADPH-dependent electron transport pathway. It oxidizes a variety of structurally unrelated compounds, including steroids, fatty acids, and xenobiotics.	RH + [reduced NADPH--hemoprotein reductase] + O(2) = ROH + [oxidized NADPH--hemoprotein reductase] + H(2)O.	GO:0017144 cellular processGO:0019373 cellular processGO:0051592 response to stimulusGO:0042493 response to stimulusGO:0032868 response to stimulusGO:0010038 response to stimulusGO:0014070 response to stimulusGO:0010477 response to stimulus	GO:0005789 (er, endomembrane system) GO:0043231 (other intracellular organelles, intracellular) GO:0031090 (other, organelle membrane)	GO:0008392 (catalytic activity, oxidoreductase activity) GO:0070330 (catalytic activity, oxidoreductase activity) GO:0020037 (binding, heterocyclic compound binding) GO:0005506 (binding, ion binding) GO:0008395 (catalytic activity, oxidoreductase activity)
326	Q80XK1	0.967	Cyp2a5 protein	Cyp2a5	1	1	1	GYGVAFSSGER+MPYTEAVIHEIQR+TLDPNSPR+TNGAFIDPTFYLSR+VHEEIDR+VHEEIDRVIGR	493				GO:0016021 (other, membrane part)	GO:0020037 (binding, heterocyclic compound binding) GO:0005506 (binding, ion binding) GO:0016712 (catalytic activity, oxidoreductase activity)
327	P05197	1	Elongation factor 2	Eef2	3.33333	1.88889	4.44444	AEDIDKGEVSAR+AGIIASAR+ARPFPDGLAEDIDK+ARPFPDGLAEDIDKGEVSAR+AYLPVNESFGFTADLR+EGALCEENMR+FSVSPVVR+GEGQLGAAER+GEVSARQELKAR+GHVFEESQVAGTPMFVVK+GPLMMYISK+LMEPIYLVEIQCPEQVVGGIYGVLNR+MVPTSDKGR+NMSVIAHVDHGK+NPADLPK+QFAEMYVAK+RCLYASVLTAQPR+SDPVVSYR+VAVEAKNPADLPK+VEDMMKKLWGDR+VFDAIMNFR+VFSGVVSTGLK+VNFTVDQIR+YEWDVAEAR	858	Catalyzes the GTP-dependent ribosomal translocation step during translation elongation. During this step, the ribosome changes from the pre-translocational (PRE) to the post-translocational (POST) state as the newly formed A-site-bound peptidyl-tRNA and P-site-bound deacylated tRNA move to the P and E sites, respectively. Catalyzes the coordinated movement of the two tRNA molecules, the mRNA and …		GO:0007568 developmental processGO:1990416 cellular processGO:0014009 cellular processGO:0002244 cellular processGO:2000767 regulationGO:0045727 regulationGO:0042493 response to stimulusGO:0034976 cellular processGO:0032355 response to stimulusGO:0045471 response to stimulusGO:0051593 response to stimulusGO:0042542 response to stimulusGO:0002931 response to stimulusGO:0035914 cellular processGO:0…	GO:0016235 (other, intracellular) GO:0005737 (cytoplasm, intracellular) GO:0005829 (cytoplasm, intracellular) GO:0070062 (extracellular, extracellular exosome) GO:0031012 (extracellular, extracellular matrix) GO:0030529 (nucleus, intracellular) GO:0045121 (other, membrane part) GO:0005634 (nucleus, intracellular) GO:0005886 (plasma membrane, cell periphery) GO:0042788 (ribosome, intracellular)	GO:0008097 (binding, heterocyclic compound binding) GO:0051015 (binding, macromolecular complex binding) GO:0045296 (binding, protein binding) GO:0005525 (binding, carbohydrate derivative binding) GO:0003924 (catalytic activity, hydrolase activity) GO:0002039 (binding, protein binding) GO:0019901 (binding, protein binding) GO:0043022 (binding, macromolecular complex binding) GO:0003723 (binding, …
328	P05202	0.9995	Aspartate aminotransferase, mitochondrial	Got2	2.25	1.33333	3.33333	AEAQIAAK+DAGMQLQGYR+DDNGKPYVLPSVR+EFSVYMTK+GYLAHAIHQVTK+IAATILTSPDLR+IAATILTSPDLRK+MNLGVGAYR+NMGLYGER+RVESQLK+SGNVGYLAHAIHQVTK+SGRFVTVQTISGTGALR+VGAFTVVCK	430	Catalyzes the irreversible transamination of the L-tryptophan metabolite L-kynurenine to form kynurenic acid (KA). Plays a key role in amino acid metabolism. Important for metabolite exchange between mitochondria and cytosol. Facilitates cellular uptake of long-chain free fatty acids.	L-kynurenine + 2-oxoglutarate = 4-(2-aminophenyl)-2,4-dioxobutanoate + L-glutamate.	GO:0006103 cellular processGO:0006532 cellular processGO:0006533 cellular processGO:0006531 cellular processGO:0015908 localizationGO:0019551 cellular processGO:0019550 cellular processGO:0006536 cellular processGO:0006107 cellular processGO:0045471 response to stimulus	GO:0009986 (cell surface, cell surface) GO:0070062 (extracellular, extracellular exosome) GO:0005743 (mitochondria, envelope) GO:0005759 (mitochondria, intracellular) GO:0005739 (mitochondria, intracellular) GO:0043209 (other, myelin sheath) GO:0043204 (other, cell body) GO:0005886 (plasma membrane, cell periphery) GO:0043234 (macromolecular complex, protein complex)	GO:0016597 (binding, ion binding) GO:0019899 (binding, protein binding) GO:0016212 (catalytic activity, transferase activity) GO:0004069 (catalytic activity, transferase activity) GO:0080130 (catalytic activity, transferase activity) GO:0005543 (binding, ion binding) GO:0042803 (binding, protein binding) GO:0030170 (binding, cofactor binding) GO:0003723 (binding, heterocyclic compound binding)
329	P05201	0.9978	Aspartate aminotransferase, cytoplasmic	Got1	4.5	1.5	5.375	HIYLLPSGR+IANDNSLNHEYLPILGLAEFR+ITWSNPPAQGAR+KVNLGVGAYR+NLDYVATSIHEAVTK+QVEYLVNEK+VNLGVGAYR	413	Biosynthesis of L-glutamate from L-aspartate or L-cysteine. Important regulator of levels of glutamate, the major excitatory neurotransmitter of the vertebrate central nervous system. Acts as a scavenger of glutamate in brain neuroprotection. The aspartate aminotransferase activity is involved in hepatic glucose synthesis during development and in adipocyte glyceroneogenesis. Using L-cysteine as …	L-cysteine + 2-oxoglutarate = mercaptopyruvate + L-glutamate.	GO:0006103 cellular processGO:0006532 cellular processGO:0006533 cellular processGO:0006531 cellular processGO:0032869 cellular processGO:0055089 regulationGO:0019551 cellular processGO:0019550 cellular processGO:0006536 cellular processGO:0006114 cellular processGO:0007219 regulationGO:0006107 cellular processGO:0051384 response to stimulus	GO:0043679 (other, cell projection) GO:0005737 (cytoplasm, intracellular) GO:0005829 (cytoplasm, intracellular) GO:0070062 (extracellular, extracellular exosome) GO:0005764 (other intracellular organelles, intracellular) GO:0005654 (nucleus, intracellular) GO:0005634 (nucleus, intracellular)	GO:0031406 (binding, ion binding) GO:0004069 (catalytic activity, transferase activity) GO:0047801 (catalytic activity, transferase activity) GO:0080130 (catalytic activity, transferase activity) GO:0004609 (catalytic activity, lyase activity) GO:0030170 (binding, cofactor binding)
330	P05366	0.9999	Serum amyloid A-1 protein	Saa1	1.25	0.65	1.8	DPNYYRPPGLPDKY+GHEDTIADQEANR+GNYDAAQR+GNYDAAQRGPGGVWAAEK+GPGGVWAAEK+VHEAFQGAGDMWR	122	Major acute phase protein.		GO:0006953 response to stimulusGO:0060326 cellular processGO:0008203 metabolic process	GO:0005881 (cytoskeleton, intracellular) GO:0070062 (extracellular, extracellular exosome) GO:0005615 (extracellular, extracellular region part) GO:0034364 (extracellular, extracellular region part)	GO:0042056 (other) GO:0001664 (binding, protein binding) GO:0008201 (binding, carbohydrate derivative binding)
331	G3H6T5	1	Hexokinase-1	I79_006054	1	1	1	AAQLCGAGMAAVVEKIR+DNKGTARLR+DYNPTASVK+EGLLFEGR+FLSQIESDR+GAALITAVGVRLR+GDFIALDLGGSSFR+GDFLALDLGGTNFR+GQISEPLK+GSLNPGK+HIDLVEGDEGR+IDKYLYAMR+KIDKYLYAMR+KLPVGFTFSFPCR+LALLQVR+LLNKAIKK+LRTTVGVDGSLYK+LSDEILIDILTR+MLPTFVR+NILIDFTK+NILIDFTKK+RAAQLCGAGMAAVVEK+SANLVAATLGAILNR+TVCGVVSKR	917			GO:0001678 regulationGO:0006096 cellular process	GO:0005623 (other)	GO:0005524 (binding, carbohydrate derivative binding) GO:0005536 (binding, carbohydrate binding) GO:0004396 (catalytic activity, transferase activity)
332	O08528	1	Hexokinase-2	Hk2	1.35294	0.705882	1.29412	DLAPKCDVSFLESEDGSGK+DVVDLIR+ETHEAAPVK+GDFLALDLGGTNFR+GLGATTHPTAAVK+GSLNPGK+LALLQVR+MLPTFVR+NILIDFTK+TVFDVAVDELSLNPGKQR	917		ATP + D-hexose = ADP + D-hexose 6-phosphate.	GO:0008637 cellular component organization or biogenesisGO:0046835 cellular processGO:0001678 regulationGO:1990830 cellular processGO:0072655 localizationGO:0006006 metabolic processGO:0006096 cellular processGO:0007595 regulationGO:0072656 regulationGO:0035795 regulationGO:2000378 regulationGO:1904925 regulationGO:0046324 regulationGO:0002931 response to stimulus	GO:0005829 (cytoplasm, intracellular) GO:0016020 (other) GO:0005741 (mitochondria, envelope) GO:0005739 (mitochondria, intracellular)	GO:0005524 (binding, carbohydrate derivative binding) GO:0008865 (catalytic activity, transferase activity) GO:0004340 (catalytic activity, transferase activity) GO:0005536 (binding, carbohydrate binding) GO:0004396 (catalytic activity, transferase activity) GO:0019158 (catalytic activity, transferase activity)
333	G3GWN0	0.9993	Phosphotransferase	I79_002157	1	1	1	ELGATTNPTAVMK+MLPTFVR	266			GO:0001678 regulationGO:0006096 cellular process	GO:0005623 (other)	GO:0005524 (binding, carbohydrate derivative binding) GO:0005536 (binding, carbohydrate binding) GO:0004396 (catalytic activity, transferase activity)
334	A0A061IL61	0.9992	Limkain-b1-like protein	H671_1g2069	1	1	1	DGKSISNRLR+DTVESPAKKQPK+DVVDLIR	1568			GO:0010468 regulation	GO:0005777 (peroxisome/microbody, intracellular)	GO:0003723 (binding, heterocyclic compound binding)
335	M0R3X7	0.9907	Hexokinase 1-like	LOC100364027	4.66667	1.83333	9	EVCGAVSR+FLSQIESDR+GSLNPGK+KLPLGFTFSFPCR+LALLQVR+MLPTFVR+REDQGLQHFK+TGQERGPR+VIESELAMRGEGR	910			GO:0001678 regulationGO:0006096 cellular process	GO:0005829 (cytoplasm, intracellular) GO:0005739 (mitochondria, intracellular)	GO:0005524 (binding, carbohydrate derivative binding) GO:0008865 (catalytic activity, transferase activity) GO:0004340 (catalytic activity, transferase activity) GO:0005536 (binding, carbohydrate binding) GO:0019158 (catalytic activity, transferase activity)
336	Q91W97	0.978	Putative hexokinase HKDC1	Hkdc1	4	1.5	6	AELEYGLK+EVCGAVSR+FLSQIESDR+GSLNPGK+KLPLGFTFSFPCR+LALLQVR+MLPTFVR+REDQGLQHFK+SANLCAAALATILTR	915		ATP + D-hexose = ADP + D-hexose 6-phosphate.	GO:0001678 regulationGO:0006096 cellular processGO:0019318 metabolic process	GO:0005829 (cytoplasm, intracellular) GO:0005739 (mitochondria, intracellular)	GO:0005524 (binding, carbohydrate derivative binding) GO:0008865 (catalytic activity, transferase activity) GO:0004340 (catalytic activity, transferase activity) GO:0005536 (binding, carbohydrate binding) GO:0019158 (catalytic activity, transferase activity)
337	P05765	1	40S ribosomal protein S21	Rps21	2.16667	1.58333	3.33333	DHASIQMNVAEVDR+MQNDAGEFVDLYVPR+RMGESDDSILR	83			GO:0000447 cellular component organization or biogenesisGO:0000461 cellular component organization or biogenesisGO:0006412 cellular process	GO:0022627 (ribosome, intracellular)	GO:0043022 (binding, macromolecular complex binding) GO:0003735 (structural molecule activity, structural constituent of ribosome)
338	P06684	1	Complement C5	C5	2	1.38462	3.15385	CCYDGAR+DDSCKEILRSK+ENSQYLPIK+ESPHKPVQLGR+EVFLEMNIPYSVVR+ICVADTLKAK+IRVYSLGDDLKPAKR+ITHYNYLILSK+LPYSVVR+MSCTNANLVK+QDENSICNSLLWLVEK+VLGQVAK	1680	Derived from proteolytic degradation of complement C5, C5 anaphylatoxin is a mediator of local inflammatory process. Binding to the receptor C5AR1 induces a variety of responses including intracellular calcium release, contraction of smooth muscle, increased vascular permeability, and histamine release from mast cells and basophilic leukocytes. C5a is also a potent chemokine which stimulates the …		GO:0006957 regulationGO:0006958 regulationGO:0019835 cellular processGO:0001701 developmental processGO:0006954 response to stimulusGO:0010760 regulationGO:0045766 regulationGO:0090197 regulationGO:0010575 regulation	GO:0070062 (extracellular, extracellular exosome) GO:0005579 (plasma membrane, cell periphery)	GO:0004866 (molecular function regulator, enzyme regulator activity)
339	A2AS37	0.9939	Expressed sequence AI182371	AI182371	1	1.70588	2.11765	AFTLCCNMAHQILENSTFK+CCYDGAR+QEAHGMCLHQPTECLR+YNIHETCVQR	356			GO:0006956 regulationGO:0006954 response to stimulus	GO:0005576 (extracellular)	GO:0004866 (molecular function regulator, enzyme regulator activity)
340	P06685	1	Sodium/potassium-transporting ATPase subunit alpha-1	Atp1a1	3	2.22222	4.55556	AAVPDAVGK+AGDASESALLK+CIEVCCGSVMEMR+CSSILLHGK+DKYEPAAVSEHGDK+DKYEPAAVSEHGDKK+DMDELKK+DMTSEELDDILR+ERDMDELKK+EVSMDDHK+GIVVYTGDR+GLTPARAAEILARDGPNALTPPPTTPEWVK+GRDKYEPAAVSEHGDKK+HLLVMKGAPER+IAGLCNR+KADIGVAMGIVGSDVSK+KYGTDLSR+LNIPVNQVNPR+NIAFFSTNCVEGTAR+NMVPQQALVIR+NPKTDKLVNER+NPNASEPK+NSVFQQGMK+QAADMILLDDNFASIVTGVEEGR+TGTLTQNR+YGTDLSR+YQLSIHK	1023	This is the catalytic component of the active enzyme, which catalyzes the hydrolysis of ATP coupled with the exchange of sodium and potassium ions across the plasma membrane. This action creates the electrochemical gradient of sodium and potassium ions, providing the energy for active transport of various nutrients.	ATP + H(2)O + Na(+)(In) + K(+)(Out) = ADP + phosphate + Na(+)(Out) + K(+)(In).	GO:0090662 localizationGO:0060048 interaction with cells and organismsGO:0030007 regulationGO:0071260 cellular processGO:0071383 cellular processGO:0006883 regulationGO:0015988 localizationGO:0010248 localizationGO:0060081 regulationGO:0086009 regulationGO:0031947 regulationGO:0045822 regulationGO:0045823 regulationGO:0045989 regulationGO:0010107 cellular processGO:1990573 cellular processGO:0006…	GO:0016324 (plasma membrane, apical part of cell) GO:0016323 (plasma membrane, cell periphery) GO:0005901 (plasma membrane, cell periphery) GO:0005783 (er, endomembrane system) GO:0005768 (endosome, endomembrane system) GO:0070062 (extracellular, extracellular exosome) GO:0005794 (other intracellular organelles, endomembrane system) GO:0016021 (other, membrane part) GO:0014704 (other, cell-cell j…	GO:0043531 (binding, carbohydrate derivative binding) GO:0030506 (binding, protein binding) GO:0005524 (binding, carbohydrate derivative binding) GO:0051087 (binding, protein binding) GO:0016791 (catalytic activity, hydrolase activity) GO:0043548 (binding, protein binding) GO:0030955 (binding, ion binding) GO:0019904 (binding, protein binding) GO:0019901 (binding, protein binding) GO:0031402 (bin…
341	P06686	1	Sodium/potassium-transporting ATPase subunit alpha-2	Atp1a2	2.7	1.8	3.9	AAVPDAVGK+AGDASESALLK+AGQENISVSK+CIELSCGSVR+CSTILVQGK+EYSPAATTAENGGGK+FDTDELNFPTEK+GFKFDTDELNFPTEK+GVGIISEGNETVEDIAARLNIPVSQVNPR+IAGLCNR+IISSHGCKVDNSSLTGESEPQTR+LNIPVSQVNPR+LSLDELGR+MQINAEEVVVGDLVEVK+NMVPQQALVIR+NSQTDKLVNER+NSVFQQGMK+QAADMILLDDNFASIVTGVEEGR+RYPGGWVEK+TGTLTQNR+VLGFCQLNLPSGK+YQLSIHER+YQVDLSK	1020	This is the catalytic component of the active enzyme, which catalyzes the hydrolysis of ATP coupled with the exchange of sodium and potassium ions across the plasma membrane. This action creates the electrochemical gradient of sodium and potassium ions, providing the energy for active transport of various nutrients.	ATP + H(2)O + Na(+)(In) + K(+)(Out) = ADP + phosphate + Na(+)(Out) + K(+)(In).	GO:0008344 behaviorGO:0015991 localizationGO:0046034 cellular processGO:0060048 interaction with cells and organismsGO:0030007 regulationGO:0071260 cellular processGO:0071383 cellular processGO:0006883 regulationGO:0015988 localizationGO:0040011 localizationGO:1903170 regulationGO:1903280 regulationGO:0051481 regulationGO:0045822 regulationGO:0045988 regulationGO:0001504 regulationGO:0010107 cell…	GO:0005901 (plasma membrane, cell periphery) GO:0043197 (other, cell projection) GO:0005768 (endosome, endomembrane system) GO:1903561 (extracellular, extracellular organelle) GO:0014704 (other, cell-cell junction) GO:0043209 (other, myelin sheath) GO:0043005 (other, cell projection) GO:0042383 (plasma membrane, cell periphery) GO:0005890 (plasma membrane, cell periphery) GO:0045202 (other) GO:00…	GO:0005524 (binding, carbohydrate derivative binding) GO:0019829 (catalytic activity, hydrolase activity) GO:0051087 (binding, protein binding) GO:0008144 (binding, drug binding) GO:0030955 (binding, ion binding) GO:0031402 (binding, ion binding) GO:0005391 (catalytic activity, hydrolase activity) GO:1990239 (binding, hormone binding)
342	P06687	1	Sodium/potassium-transporting ATPase subunit alpha-3	Atp1a3	3	2	3.2	AAVPDAVGK+AGDASESALLK+AQEILAR+CATILLQGK+EAFQNAYLELGGLGER+GVGIISEGNETVEDIAARLNIPVSQVNPR+GVVVATGDR+IAGLCNR+IISAHGCK+KADIGVAMGIAGSDVSK+KDDKSSPK+LNIPVSQVNPR+MQVNAEEVVVGDLVEIK+NMVPQQALVIR+NSVFQQGMK+QAADMILLDDNFASIVTGVEEGR+SPDCTHDNPLETR+SSHTWVALSHIAGLCNR+TGTLTQNR+YQLSIHETEDPNDNR	1013	This is the catalytic component of the active enzyme, which catalyzes the hydrolysis of ATP coupled with the exchange of sodium and potassium ions across the plasma membrane. This action creates the electrochemical gradient of sodium and potassium ions, providing the energy for active transport of various nutrients.	ATP + H(2)O + Na(+)(In) + K(+)(Out) = ADP + phosphate + Na(+)(Out) + K(+)(In).	GO:0008344 behaviorGO:0060048 interaction with cells and organismsGO:0030007 regulationGO:1904646 cellular processGO:0071300 cellular processGO:0097067 cellular processGO:0006883 regulationGO:0021987 developmental processGO:0035235 regulationGO:0007613 behaviorGO:1990535 cellular component organization or biogenesisGO:0010107 cellular processGO:0006813 localizationGO:0042493 response to stimulusG…	GO:0030424 (other, cell projection) GO:0044327 (other, cell projection) GO:0044326 (other, cell projection) GO:0005783 (er, endomembrane system) GO:1903561 (extracellular, extracellular organelle) GO:0005794 (other intracellular organelles, endomembrane system) GO:0016020 (other) GO:0043209 (other, myelin sheath) GO:0043025 (other, cell body) GO:0005634 (nucleus, intracellular) GO:0005886 (plasma…	GO:0001540 (binding, amide binding) GO:0005524 (binding, carbohydrate derivative binding) GO:0051087 (binding, protein binding) GO:0031748 (binding, protein binding) GO:0043395 (binding, carbohydrate derivative binding) GO:0046872 (binding, ion binding) GO:0005391 (catalytic activity, hydrolase activity) GO:0086037 (catalytic activity, hydrolase activity)
343	Q64436	1	Potassium-transporting ATPase alpha chain 1	Atp4a	3.75	2.375	5	EAFQTAYLSLGGLGER+GQELPLDEQWR+HLLVMKGAPER+ILSAQGCK+LRMPVDQVNR+SGQDAVPVPK+TGTLTQNR	1033	Catalyzes the hydrolysis of ATP coupled with the exchange of H(+) and K(+) ions across the plasma membrane. Responsible for acid production in the stomach.	ATP + H(2)O + H(+)(In) + K(+)(Out) = ADP + phosphate + H(+)(Out) + K(+)(In).	GO:0015991 localizationGO:0045851 regulationGO:0010155 regulationGO:0042493 response to stimulus	GO:0005615 (extracellular, extracellular region part) GO:0016021 (other, membrane part) GO:0005886 (plasma membrane, cell periphery)	GO:0005524 (binding, carbohydrate derivative binding) GO:0008900 (catalytic activity, hydrolase activity) GO:0000287 (binding, ion binding) GO:0046982 (binding, protein binding) GO:0005391 (catalytic activity, hydrolase activity)
344	P06745	1	Glucose-6-phosphate isomerase	Gpi	2.27273	1.81818	3.63636	DNMFSGSK+DVMPEVNR+ELFEADPER+ELQAAGK+GKLPEEAR+ILLANFLAQTEALMK+INYTENR+LRELFEADPER+MIPCDFLIPVQTQHPIR		Besides it's role as a glycolytic enzyme, mammalian GPI can function as a tumor-secreted cytokine and an angiogenic factor (AMF) that stimulates endothelial cell motility. GPI is also a neurotrophic factor (Neuroleukin) for spinal and sensory neurons.	D-glucose 6-phosphate = D-fructose 6-phosphate.	GO:0046185 cellular processGO:0001525 developmental processGO:0034101 regulationGO:0006094 metabolic processGO:0051156 cellular processGO:0042593 regulationGO:0006096 cellular processGO:0061620 cellular processGO:0001701 developmental processGO:0007611 behaviorGO:0001707 developmental processGO:0019242 cellular processGO:0043154 regulationGO:0043524 regulationGO:0051024 regulationGO:0046686 respo…	GO:0060170 (plasma membrane, cell periphery) GO:0005829 (cytoplasm, intracellular) GO:0070062 (extracellular, extracellular exosome) GO:0005615 (extracellular, extracellular region part) GO:0016020 (other) GO:0043209 (other, myelin sheath) GO:0043005 (other, cell projection) GO:0005654 (nucleus, intracellular) GO:0005886 (plasma membrane, cell periphery)	GO:0005125 (binding, protein binding) GO:0004347 (catalytic activity, isomerase activity) GO:0008083 (binding, protein binding) GO:0016866 (catalytic activity, isomerase activity) GO:0048029 (binding, carbohydrate binding) GO:0031625 (binding, protein binding)
345	P06760	1	Beta-glucuronidase	Gusb	3.375	2.625	4.75	GFDWPLLIK+HEDSDIR+LLDEDGKIVAR+MAAFILR+NFIGWVWYER+WLGANSFR	648	Plays an important role in the degradation of dermatan and keratan sulfates.	A beta-D-glucuronoside + H(2)O = D-glucuronate + an alcohol.	GO:0005975 metabolic process	GO:0005764 (other intracellular organelles, intracellular)	GO:0004566 (catalytic activity, hydrolase activity) GO:0030246 (binding, carbohydrate binding)
346	P06837	1	Neuromodulin	Gap43	3.25	2.25	5.75	AAQPPTETAESSQAEEEKDAVDEAKPK+DAVDEAKPK+EDPEADQEHA+EKDDAPVADGVEKK+ESARQDEGKEDPEADQEHA+IEQDGVKPEDK	227	This protein is associated with nerve growth. It is a major component of the motile "growth cones" that form the tips of elongating axons. Plays a role in axonal and dendritic filopodia induction.		GO:0016198 cellular component organization or biogenesisGO:0007411 cellular component organization or biogenesisGO:0045165 cellular processGO:0010001 cellular processGO:0051489 regulationGO:0040008 regulationGO:0042246 developmental process	GO:0030424 (other, cell projection) GO:0030054 (other) GO:0071944 (other, cell periphery) GO:0005737 (cytoplasm, intracellular) GO:0031527 (plasma membrane, cell periphery) GO:0032584 (plasma membrane, cell periphery) GO:0005886 (plasma membrane, cell periphery) GO:0014069 (other, postsynapse)	GO:0005516 (binding, protein binding) GO:0035727 (binding, carbohydrate derivative binding) GO:1901981 (binding, ion binding) GO:0001786 (binding, ion binding)
347	P06909	1	Complement factor H	Cfh	2.8	1.9	4	CIKTDCDVLPTVK+CVATDQLEK+CVFHYVENGDSAYWEK+ECSVPTLDR+EESLRPNFPVSIGNK+EIHCSENGLWSNEKPR+ENGDGINVKPVYK+ERGDAVCTGSGWSSQPFCEEK+FECNSGFK+IEGHKEIHCSENGLWSNEKPR+IYSHSGEDIEFGCK+KKPCGHPGDTPFGSFR+KPCGHPGDTPFGSFR+LNDKLDYECLVGFENEYKHTK+SCDMPVFENSITK+SDDEIRYECNYGFYPVTGSTVSK+STGIEAIKPK+TDCDVLPTVK+TGEQVTFR+TLGTIVK+TSCPPPPQIPNTQVIETTVK+WSDPPKCIK+YEESLRPNFPVSIGNK+YRVGDLLEFSCHSGHR	1234	Factor H functions as a cofactor in the inactivation of C3b by factor I and also increases the rate of dissociation of the C3bBb complex (C3 convertase) and the (C3b)NBB complex (C5 convertase) in the alternative complement pathway.		GO:0006956 regulationGO:0006957 regulationGO:0045919 regulationGO:0030449 regulation	GO:0072562 (extracellular, extracellular region part) GO:0070062 (extracellular, extracellular exosome) GO:0005615 (extracellular, extracellular region part)	GO:0001851 (binding, protein binding) GO:0043395 (binding, carbohydrate derivative binding) GO:0008201 (binding, carbohydrate derivative binding)
348	B2RUG5	0.9989	EG214403 protein	Gm4788	4.42857	2	6	CVATDQLEK+TCGDIPELEHGSVK+WIGKPVCK+WSDPPKCIK	878
349	P07335	1	Creatine kinase B-type	Ckb	1.58333	2	3.25	DLFDPIIEDR+FCTGLTQIETLFK+FSEVLKR+HGGYQPSDEHKTDLNPDNLQGGDDLDPNYVLSSR+LAVEALSSLDGDLSGR+LLIEMEQR+LRFPAEDEFPDLSSHNNHMAK+VLTPELYAELR		Reversibly catalyzes the transfer of phosphate between ATP and various phosphogens (e.g. creatine phosphate). Creatine kinase isoenzymes play a central role in energy transduction in tissues with large, fluctuating energy demands, such as skeletal muscle, heart, brain and spermatozoa.	ATP + creatine = ADP + phosphocreatine.	GO:0007420 developmental processGO:0030644 regulationGO:0021549 developmental processGO:0021762 developmental process	GO:0005829 (cytoplasm, intracellular) GO:0030425 (other, cell projection) GO:0070062 (extracellular, extracellular exosome) GO:0005739 (mitochondria, intracellular) GO:0043209 (other, myelin sheath) GO:0043025 (other, cell body) GO:0005634 (nucleus, intracellular)	GO:0005524 (binding, carbohydrate derivative binding) GO:0004111 (catalytic activity, transferase activity) GO:0031625 (binding, protein binding)
350	P07361	0.9999	Alpha-1-acid glycoprotein 2	Orm2	4.125	2.25	4.75	DPEEGQA+HGAFMLAFDLKDEKK+KDPEEGQA+MHGAFMLAFDLK+MHGAFMLAFDLKDEK+MLAFDLKDEKK+QQLELEK	207	Functions as transport protein in the blood stream. Binds various ligands in the interior of its beta-barrel domain (By similarity). Appears to function in modulating the activity of the immune system during the acute-phase reaction.		GO:0006953 response to stimulusGO:0002682 regulationGO:0006810 localization	GO:0005615 (extracellular, extracellular region part)
351	Q99JB6	0.9998	Forkhead box protein P3	Foxp3	1.83333	1.5	4	GSGGPFQGRDLR+QQLELEK+WPGCEKVFEEPEEFLK	429	Transcriptional regulator which is crucial for the development and inhibitory function of regulatory T-cells (Treg). Plays an essential role in maintaining homeostasis of the immune system by allowing the acquisition of full suppressive function and stability of the Treg lineage, and by directly modulating the expansion and function of conventional T-cells. Can act either as a transcriptional rep…		GO:0009653 developmental processGO:0001782 regulationGO:0002361 cellular processGO:0002362 cellular processGO:0001816 interaction with cells and organismsGO:0002262 regulationGO:0008285 regulationGO:0002677 regulationGO:0032792 regulationGO:0042036 regulationGO:0050710 regulationGO:0010629 regulationGO:0035067 regulationGO:0031064 regulationGO:0050777 regulationGO:0050728 regulationGO:0045077 reg…	GO:0005737 (cytoplasm, intracellular) GO:0005622 (other, intracellular) GO:0005654 (nucleus, intracellular) GO:0005634 (nucleus, intracellular)	GO:0001047 (binding, heterocyclic compound binding) GO:0003677 (binding, heterocyclic compound binding) GO:0035035 (binding, protein binding) GO:0042826 (binding, protein binding) GO:0046872 (binding, ion binding) GO:0051525 (binding, protein binding) GO:0042803 (binding, protein binding) GO:0043565 (binding, heterocyclic compound binding) GO:0003714 (transcription factor activity, protein bindin…
352	Q60590	0.987	Alpha-1-acid glycoprotein 1	Orm1	4.5	2.33333	8.5	DPEEGQA+ETFAHLIVLR+HGAFMLAFDLKDEKK+KDPEEGQA+KHGAFMLAFDLKDEK+KQLELGKETK+MLAFDLKDEKK+TFAHLIVLR	207	Functions as transport protein in the blood stream. Binds various ligands in the interior of its beta-barrel domain (By similarity). Appears to function in modulating the activity of the immune system during the acute-phase reaction.		GO:0006953 response to stimulusGO:0002682 regulationGO:0006810 localization	GO:0005615 (extracellular, extracellular region part)
353	P07379	1	Phosphoenolpyruvate carboxykinase, cytosolic [GTP]	Pck1	2.77778	2.11111	4.55556	AINPENGFFGVAPGTSVK+CLHSVGCPLPLK+EIISFGSGYGGNSLLGK+EVEEIDKYLEDQVNADLPYEIER+EWRPQDEEPCAHPNSR+FDAQGNLR+FLWPGFGENSR+LLAHMQEEGVIR+LTPIGYVPKEDALNLK+MGTSVLEALGDGEFIK+TMYVIPFSMGPLGSPLAK+TVIITQEQR+VECVGDDIAWMKFDAQGNLR	622	Catalyzes the conversion of oxaloacetate (OAA) to phosphoenolpyruvate (PEP), the rate-limiting step in the metabolic pathway that produces glucose from lactate and other precursors derived from the citric acid cycle.	GTP + oxaloacetate = GDP + phosphoenolpyruvate + CO(2).	GO:0007568 developmental processGO:0071320 cellular processGO:0071332 cellular processGO:0071377 cellular processGO:0071456 cellular processGO:0032869 cellular processGO:0071347 cellular processGO:0051365 cellular processGO:0071300 cellular processGO:0071356 cellular processGO:0017144 cellular processGO:0006094 metabolic processGO:0042593 regulationGO:0006006 metabolic processGO:0046327 cellular …	GO:0005737 (cytoplasm, intracellular) GO:0005829 (cytoplasm, intracellular) GO:0070062 (extracellular, extracellular exosome)	GO:0031406 (binding, ion binding) GO:0019003 (binding, carbohydrate derivative binding) GO:0005525 (binding, carbohydrate derivative binding) GO:0000287 (binding, ion binding) GO:0030145 (binding, ion binding) GO:0004550 (catalytic activity, transferase activity) GO:0004613 (catalytic activity, lyase activity) GO:0004611 (catalytic activity, lyase activity)
354	P07687	1	Epoxide hydrolase 1	Ephx1	2.75	1.08333	3.41667	ASPPLEGSR+DIELLYPYK+DIELLYPYKEK+EDESIRPFK+EDESIRPFKVETSDEEIKDLHQR+ENLGQGIMVHKHEGMK+FLGYTEK+FLGYTEKDIELLYPYKEK+FVSLAELQ+GGHFAAFEEPK+GLHLNMAFISR+KGLNSVATAR+KQVEILNQYPHFK+LISYSYMER+LLAQDIR+SFYTMTPLLGQR+VETSDEEIKDLHQR+YYKENLGQGIMVHKHEGMK	455	Biotransformation enzyme that catalyzes the hydrolysis of arene and aliphatic epoxides to less reactive and more water soluble dihydrodiols by the trans addition of water. May play a role in the metabolism of endogenous lipids such as epoxide-containing fatty acids.	Cis-stilbene oxide + H(2)O = (+)-(1R,2R)-1,2-diphenylethane-1,2-diol.	GO:0019439 cellular processGO:0071385 cellular processGO:0071310 cellular processGO:0034312 metabolic processGO:0097176 cellular processGO:0001889 developmental processGO:0009636 response to stimulus	GO:0005789 (er, endomembrane system) GO:0016021 (other, membrane part) GO:0043231 (other intracellular organelles, intracellular) GO:0016020 (other) GO:0031090 (other, organelle membrane) GO:0005886 (plasma membrane, cell periphery)	GO:0033961 (catalytic activity, hydrolase activity) GO:0019899 (binding, protein binding) GO:0004301 (catalytic activity, hydrolase activity)
355	P07724	1	Serum albumin	Alb	2.2	1.9	4	AFKAWAVAR+ALVSSVR+APQVSTPTLVE+APQVSTPTLVEAARNLGR+CCSGSLVER+DDNPSLPPFERPEAEAMCTSFK+DLGEQHFK+DVFLGTFL+DVFLGTFLY+EAHKSEIAHR+ECCHGDLLECADDR+ECCHGDLLECADDRAELAK+ENPTTFMGHYLHEVARR+ENYGELADCCTK+ENYGELADCCTKQEPER+GEYGFQNAILVR+GFQNAILVR+GLVLIAFSQ+HYLHEVAR+KYEATLEK+LATDLTK+LATDLTKVNK+LHTLFGDK+LPCVEDYLSAILNR+LSQTFPNADFAEITK+NECFLQHK+PTTFMGHYLHEVAR+QTALAELVK+RHPDYSVSLLLR+RPCFSALTVDETYVPK+TCVADESAANCDKSLHTLFG…	608	Serum albumin, the main protein of plasma, has a good binding capacity for water, Ca(2+), Na(+), K(+), fatty acids, hormones, bilirubin and drugs. Its main function is the regulation of the colloidal osmotic pressure of blood. Major zinc transporter in plasma, typically binds about 80% of all plasma zinc.		GO:0009267 cellular processGO:0019836 regulationGO:0051659 regulationGO:0043066 regulationGO:0001895 regulationGO:0006810 localization	GO:0072562 (extracellular, extracellular region part) GO:0005737 (cytoplasm, intracellular) GO:0005783 (er, endomembrane system) GO:0070062 (extracellular, extracellular exosome) GO:0005576 (extracellular) GO:0005615 (extracellular, extracellular region part) GO:0005794 (other intracellular organelles, endomembrane system) GO:0043209 (other, myelin sheath) GO:0005634 (nucleus, intracellular) GO:0…	GO:0051087 (binding, protein binding) GO:0003677 (binding, heterocyclic compound binding) GO:0008144 (binding, drug binding) GO:0005504 (binding, ion binding) GO:0042802 (binding, protein binding) GO:0046872 (binding, ion binding) GO:0019825 (binding, oxygen binding) GO:0030170 (binding, cofactor binding) GO:0015643 (binding, toxic substance binding)
356	Q9Z2T6	1	Keratin, type II cuticular Hb5	Krt85	4	3	6	AEAESWYR+FAAFIDK+FAAFIDKVR+LTAEIENAK+TKCEEMKATVIR+TKEEINELNR	507				GO:0045095 (cytoskeleton, intracellular)	GO:0005198 (structural molecule activity)
357	P07759	1	Serine protease inhibitor A3K	Serpina3k	2.25	1.41667	3.41667	AAAATGVIGGIR+AAATGVIGGIR+ATGVIGGIR+DEELSCSVLELK+DLQILAEFHEK+EASLQPETLR+FSIASNYRLEEDVLPEMGIK+GKTMEEILEGLK+KLSVSQVVHK+LEEDVLPEMGIK+LQILAEFHEK+MQQVEASLQPETLR+NPDTNIVFSPLSISAALALVSLGAKGK+QQVEASLQPETLR+SVKVPMMK+TLFPSQIEELNLPK	418	Contrapsin inhibits trypsin-like proteases.		GO:0034097 response to stimulusGO:0043434 response to stimulus	GO:0072562 (extracellular, extracellular region part) GO:0070062 (extracellular, extracellular exosome) GO:0005615 (extracellular, extracellular region part)	GO:0004867 (molecular function regulator, enzyme regulator activity)
358	G3HBC3	0.9993	Serine protease inhibitor A3N	I79_007749	2.77778	3	4.44444	EASLQPETLR+NTELQEDWK	779				GO:0005615 (extracellular, extracellular region part)	GO:0008233 (catalytic activity, hydrolase activity)
359	P05544	0.9983	Serine protease inhibitor A3L	Serpina3l	3.85714	4.42857	3.85714	DEELSCSVLELK+IKEVTTPYVRDEELSCSVLELK+KVFSQQADLSR+MQQVESSLQPETLKK+NVVFSPLSISAALTILSLGAK+SVKVPMMK	413				GO:0005615 (extracellular, extracellular region part)	GO:0004867 (molecular function regulator, enzyme regulator activity)
360	Q03734	0.9941	Serine protease inhibitor A3M	Serpina3m	1.78571	2.64286	1.64286	DEELSCSVLELK+DLQILAEFHEK+EASLQPETLR+GNTLEEILEGLK+IGELYLPK+LQILAEFHEK+MQQVEASLQPETLR+QADLSGITGTK+QQVEASLQPETLR+SDDTWGIDILLHK+SVKVPMMK	418			GO:0034097 response to stimulusGO:0043434 response to stimulus	GO:0072562 (extracellular, extracellular region part) GO:0070062 (extracellular, extracellular exosome) GO:0005615 (extracellular, extracellular region part)	GO:0004867 (molecular function regulator, enzyme regulator activity)
361	P05545	0.9662	Serine protease inhibitor A3K	Serpina3k	2	2.92857	1.21429	DEELSCSVLELK+IKDLTTPYIRDEELSCSVLELK+KIFSQQADLSR+MQQVESSLQPETLKK+NVVFSPLSISAALAILSLGAK+SVKVPMMK		Binds to and inhibits kallikreins. Inhibits trypsin but not chymotrypsin or elastase.			GO:0005615 (extracellular, extracellular region part)	GO:0004867 (molecular function regulator, enzyme regulator activity)
362	P07872-2	1	Isoform 2 of Peroxisomal acyl-coenzyme A oxidase 1	Acox1	1.64706	1.29412	1.94118	ACTIAIR+DMTLGSVLGR+KSPLNKTEVHESYHK+LVGGMVSYLNDLPSQR+NLQTHVSHRK+SQRYEVAVKK+TSNHAIVLAQLITQGECYGLHAFVVPIR+WWPGGLGK+YEVAVKK		Catalyzes the desaturation of acyl-CoAs to 2-trans-enoyl-CoAs. Isoform 1 shows highest activity against medium-chain fatty acyl-CoAs and activity decreases with increasing chain length. Isoform 2 is active against a much broader range of substrates and shows activity towards very long-chain acyl-CoAs. Isoform 1 shows optimum activity with a chain length of 10 carbons while isoform 2 exhibits opti…	Acyl-CoA + O(2) = trans-2,3-dehydroacyl-CoA + H(2)O(2).	GO:0033539 cellular processGO:0033540 cellular processGO:0019395 cellular processGO:0006091 cellular processGO:0006629 metabolic processGO:0006693 cellular process	GO:0005777 (peroxisome/microbody, intracellular)	GO:0003995 (catalytic activity, oxidoreductase activity) GO:0003997 (catalytic activity, oxidoreductase activity) GO:0071949 (binding, cofactor binding) GO:0005504 (binding, ion binding) GO:0050660 (binding, cofactor binding) GO:0016401 (catalytic activity, oxidoreductase activity) GO:0042803 (binding, protein binding)
363	P07895	1	Superoxide dismutase [Mn], mitochondrial	Sod2	3	1.8	4.1	AQIMQLHHSK+DFGSFEK+GDVTTQVALQPALK+HHATYVNNLNVTEEK+HHATYVNNLNVTEEKYHEALAK+IMQLHHSK+YHEALAK	222	Destroys superoxide anion radicals which are normally produced within the cells and which are toxic to biological systems.	2 superoxide + 2 H(+) = O(2) + H(2)O(2).	GO:0003069 regulationGO:0001315 developmental processGO:0007568 developmental processGO:0071361 cellular processGO:0003032 response to stimulusGO:0048773 cellular processGO:0006749 cellular processGO:0007507 developmental processGO:0030097 developmental processGO:0050665 cellular processGO:0042743 cellular processGO:0008630 regulationGO:0008631 regulationGO:0055072 regulationGO:0001889 developmen…	GO:0005737 (cytoplasm, intracellular) GO:0005743 (mitochondria, envelope) GO:0042645 (mitochondria, intracellular) GO:0005739 (mitochondria, intracellular) GO:0043209 (other, myelin sheath)	GO:0003677 (binding, heterocyclic compound binding) GO:0019899 (binding, protein binding) GO:0042802 (binding, protein binding) GO:0030145 (binding, ion binding) GO:0019825 (binding, oxygen binding) GO:0004784 (antioxidant activity, superoxide dismutase activity)
364	P07943	1	Aldose reductase	Akr1b1	3.11111	2	4.55556	EVGVALQEK+HKDYPFHAEV+NLVVIPK+PGQVTEAVK+QDLFIVSK+TTAQVLIR+VAIDMGYR+VCALMSCAK+YKPAVNQIECHPYLTQEK+YNKTTAQVLIR	316	Catalyzes the NADPH-dependent reduction of a wide variety of carbonyl-containing compounds to their corresponding alcohols with a broad range of catalytic efficiencies.	Alditol + NAD(P)(+) = aldose + NAD(P)H.	GO:0070301 cellular processGO:0097238 cellular processGO:1901653 cellular processGO:0044597 cellular processGO:0044598 cellular processGO:0072061 developmental processGO:0060135 interaction with cells and organismsGO:0005996 metabolic processGO:0018931 cellular processGO:0043066 regulationGO:0042415 cellular processGO:0046427 regulationGO:0048661 regulationGO:0035809 regulationGO:0003091 regulati…	GO:0032838 (cytoplasm, cell projection) GO:0005829 (cytoplasm, intracellular) GO:0070062 (extracellular, extracellular exosome) GO:0005615 (extracellular, extracellular region part) GO:0042629 (other intracellular organelles, intracellular) GO:0005654 (nucleus, intracellular) GO:0033010 (other, cell-cell junction) GO:0048471 (nucleus, intracellular) GO:0043220 (other, compact myelin) GO:0097454 (…	GO:0004032 (catalytic activity, oxidoreductase activity) GO:0043795 (catalytic activity, oxidoreductase activity)
365	A0A061HWS2	0.9509	Protein disulfide-isomerase	H671_8g19557	1.5	1	4.83333	DFPEYTFAIADEEDYATEVK+FDVSGYPTIK+LFESSQQAVK+QFAPEYEK+RFDVSGYPTLK+VVVGKTFDAIVMDPKK	1370		Catalyzes the rearrangement of -S-S- bonds in proteins.	GO:0045454 regulation	GO:0005783 (er, endomembrane system)	GO:0003676 (binding, heterocyclic compound binding) GO:0003756 (catalytic activity, isomerase activity)
366	P08050	1	Gap junction alpha-1 protein	Gja1	2.88889	1.77778	5.22222	GRSDPYHATTGPLSPSK+KVAAGHELQPLAIVDQRPSSR+MGDWSALGK+SDPYHATTGPLSPSK+SDPYHATTGPLSPSKDCGSPK+VAAGHELQPLAIVDQRPSSR	382	Gap junction protein that acts as a regulator of bladder capacity. A gap junction consists of a cluster of closely packed pairs of transmembrane channels, the connexons, through which materials of low MW diffuse from one cell to a neighboring cell. Negative regulator of bladder functional capacity: acts by enhancing intercellular electrical and chemical transmission, thus sensitizing bladder musc…		GO:0007512 developmental processGO:0006915 cellular processGO:0015867 localizationGO:0003294 developmental processGO:0048514 developmental processGO:0061337 regulationGO:0007154 cellular processGO:0010643 cellular processGO:0007267 cellular processGO:0071260 cellular processGO:0071374 cellular processGO:0071467 cellular processGO:0002544 response to stimulusGO:0046697 developmental processGO:0042…	GO:0016324 (plasma membrane, apical part of cell) GO:0005922 (plasma membrane, cell periphery) GO:0043292 (other intracellular organelles, intracellular) GO:0005737 (cytoplasm, intracellular) GO:0005829 (cytoplasm, intracellular) GO:0005769 (endosome, endomembrane system) GO:0005789 (er, endomembrane system) GO:0005768 (endosome, endomembrane system) GO:0070062 (extracellular, extracellular exoso…	GO:0048487 (binding, protein binding) GO:0071253 (binding, protein binding) GO:0097718 (binding, protein binding) GO:0005243 (transporter, transmembrane transporter activity) GO:1903763 (transporter, transmembrane transporter activity) GO:0015075 (transporter, substrate-specific transporter activity) GO:0030165 (binding, protein binding) GO:0019904 (binding, protein binding) GO:1990782 (binding, …
367	A0A061I1A6	0.9997	Carbonyl reductase [NADPH] 2 protein	H671_7g18359	1	1	1	ALVTGAGK+EVFDRSFNVNVR+LSFSGLRALVTGAGKGIGR+PTVVLTDMGK	502				GO:0016020 (other)	GO:0033829 (catalytic activity, transferase activity) GO:0016491 (catalytic activity, oxidoreductase activity)
368	P08121	1	Collagen alpha-1(III) chain	Col3a1	3.55556	1.88889	4.44444	DGPPGPAGNSGSPGNPGIAGPK+GDAGQPGEK+GDSGAPGERGPPGTAGIPGARGGAGPPGPEGGK+GEVGAPGAPGGKGDSGAPGERGPPGTAGIPGAR+GPVGPHGPPGK+GSPGGPGTAGFPGGR+VGPHGPPGK	1464	Collagen type III occurs in most soft connective tissues along with type I collagen. Involved in regulation of cortical development. Is the major ligand of ADGRG1 in the developing brain and binding to ADGRG1 inhibits neuronal migration and activates the RhoA pathway by coupling ADGRG1 to GNA13 and possibly GNA12.		GO:0007568 developmental processGO:0060414 developmental processGO:0001568 developmental processGO:0007160 interaction with cells and organismsGO:0071230 cellular processGO:0021987 developmental processGO:0030199 cellular component organization or biogenesisGO:0048565 developmental processGO:0007507 developmental processGO:0007229 regulationGO:0050777 regulationGO:2001223 regulationGO:0018149 cel…	GO:0005581 (macromolecular complex, protein complex) GO:0005586 (extracellular, extracellular matrix) GO:0031012 (extracellular, extracellular matrix) GO:0005615 (extracellular, extracellular region part) GO:0005578 (extracellular, extracellular matrix)	GO:0005201 (structural molecule activity, extracellular matrix structural constituent) GO:0005178 (binding, macromolecular complex binding) GO:0046872 (binding, ion binding) GO:0048407 (binding, protein binding) GO:0002020 (binding, protein binding) GO:0046332 (binding, protein binding)
369	P08122	0.9998	Collagen alpha-2(IV) chain	Col4a2	1.15789	1.78947	1.36842	GERGITGI+GERGQPGIPGVHGMK+GLPGEMGPK+GSQGMPGMPGLK		Canstatin, a cleavage product corresponding to the collagen alpha 2(IV) NC1 domain, possesses both anti-angiogenic and anti-tumor cell activity. It inhibits proliferation and migration of endothelial cells, reduces mitochondrial membrane potential, and induces apoptosis. Specifically induces Fas-dependent apoptosis and activates procaspase-8 and -9 activity. Ligand for alphavbeta3 and alphavbeta5…		GO:0001525 developmental processGO:0071560 cellular processGO:0038063 regulationGO:0035987 cellular processGO:0030198 cellular component organization or biogenesisGO:0016525 regulationGO:0006351 cellular process	GO:0005604 (extracellular, extracellular matrix) GO:0005587 (extracellular, extracellular matrix) GO:0070062 (extracellular, extracellular exosome) GO:0031012 (extracellular, extracellular matrix) GO:0005576 (extracellular) GO:0005615 (extracellular, extracellular region part)	GO:0005201 (structural molecule activity, extracellular matrix structural constituent)
370	G3H1W1	0.9998	Collagen alpha-1(XVI) chain	I79_004147	1.52941	1.05882	2.23529	GDPGIQGMK+GEEGPPGAR+GERGITGI+LGTAPLTQPTRR+TGHPGLPGPK	1611				GO:0005581 (macromolecular complex, protein complex)
371	A0A061HVZ9	0.9999	Apolipoprotein E-like protein	H671_21218	1	1	1	ERLGPLVEQGR+EVQAAQAR+GPLVEQGR+IKGWFEPLVEDMQR+IQASVATSPIPTSVPKESH+LGADMEDLR+LGADMEDLRNR+LGPLVEQGR	313			GO:0006869 localizationGO:0042157 metabolic process	GO:0005576 (extracellular)	GO:0008289 (binding, lipid binding)
372	P08461	1	Dihydrolipoyllysine-residue acetyltransferase component of pyruvate dehydrogenase complex, mitochondrial	Dlat	1	1	1	AAPAAAAAAPPGPR+ASALACLK+ASALACLKVPEANSSWMDTVIR+DIDSFVPTK+DVPVGSIICITVEKPQDIEAFK+GKISVNDFIIK+GLETIASDVVSLASK+GPRTGPAAVR+GRVFVSPLAK+ILQQLLGSPSR+ILVPEGTR+NRILQQLLGSPSR+QTIPHYYLSVDVNMGEVLLVR+VFVSPLAK	632	The pyruvate dehydrogenase complex catalyzes the overall conversion of pyruvate to acetyl-CoA and CO(2), and thereby links the glycolytic pathway to the tricarboxylic cycle.	Acetyl-CoA + enzyme N(6)-(dihydrolipoyl)lysine = CoA + enzyme N(6)-(S-acetyldihydrolipoyl)lysine.	GO:0006086 cellular processGO:0006006 metabolic processGO:0030431 interaction with cells and organismsGO:0006099 cellular process	GO:0005759 (mitochondria, intracellular) GO:0005739 (mitochondria, intracellular) GO:0043209 (other, myelin sheath) GO:0045254 (macromolecular complex, intracellular)	GO:0004742 (catalytic activity, transferase activity) GO:0042802 (binding, protein binding) GO:0000166 (binding, heterocyclic compound binding) GO:0034604 (catalytic activity, oxidoreductase activity)
373	P08503	1	Medium-chain specific acyl-CoA dehydrogenase, mitochondrial	Acadm	2	1.5	2.35714	AAWEVDSGRR+AFTGFIVEADTPGIHIGKK+ALDEATK+ELNMGQR+ENVLIGEGAGFK+IAMGAFDR+IYQIYEGTAQIQR+SGEYPFPLIK+TRPTVAAGAVGLAQR	421	Acyl-CoA dehydrogenase specific for acyl chain lengths of 4 to 16 that catalyzes the initial step of fatty acid beta-oxidation. Utilizes the electron transfer flavoprotein (ETF) as an electron acceptor to transfer electrons to the main mitochondrial respiratory chain via ETF-ubiquinone oxidoreductase (ETF dehydrogenase).	A medium-chain acyl-CoA + electron-transfer flavoprotein = a medium-chain trans-2,3-dehydroacyl-CoA + reduced electron-transfer flavoprotein.	GO:0006635 cellular processGO:0033539 cellular processGO:0051793 cellular processGO:0051289 cellular component organization or biogenesisGO:0046688 response to stimulusGO:0042493 response to stimulusGO:0051384 response to stimulusGO:0009725 response to stimulusGO:0007584 response to stimulus	GO:0005759 (mitochondria, intracellular) GO:0031966 (mitochondria, envelope) GO:0005739 (mitochondria, intracellular)	GO:0003995 (catalytic activity, oxidoreductase activity) GO:0000062 (binding, cofactor binding) GO:0050660 (binding, cofactor binding) GO:0042802 (binding, protein binding) GO:0016853 (catalytic activity, isomerase activity) GO:0070991 (catalytic activity, oxidoreductase activity)
374	P08753	0.9998	Guanine nucleotide-binding protein G(k) subunit alpha	Gnai3	3.7	3	2.1	AAKEVKLLLLGAGESGK+IDFGEAAR+IIHEDGYSEDECK+LLLLGAGESGK+MFDVGGQR+TTGIVETHFTFK	354	Heterotrimeric guanine nucleotide-binding proteins (G proteins) function as transducers downstream of G protein-coupled receptors (GPCRs) in numerous signaling cascades. The alpha chain contains the guanine nucleotide binding site and alternates between an active, GTP-bound state and an inactive, GDP-bound state. Signaling by an activated GPCR promotes GDP release and GTP binding. The alpha subun…		GO:0007193 regulationGO:0007188 regulationGO:0007049 cellular processGO:0051301 cellular processGO:0007212 regulationGO:0046039 cellular processGO:0051048 regulationGO:0016239 regulationGO:0006906 cellular component organization or biogenesis	GO:0005813 (cytoskeleton, intracellular) GO:0005737 (cytoplasm, intracellular) GO:0005789 (er, endomembrane system) GO:0070062 (extracellular, extracellular exosome) GO:0000139 (other intracellular organelles, endomembrane system) GO:0005834 (plasma membrane, cell periphery) GO:0005765 (other intracellular organelles, intracellular) GO:0016020 (other) GO:0045121 (other, membrane part) GO:0030496 …	GO:0031683 (binding, macromolecular complex binding) GO:0031821 (binding, protein binding) GO:0019003 (binding, carbohydrate derivative binding) GO:0005525 (binding, carbohydrate derivative binding) GO:0032794 (binding, protein binding) GO:0003924 (catalytic activity, hydrolase activity) GO:0046872 (binding, ion binding) GO:0019904 (binding, protein binding) GO:0004871 (signal transducer activity)
375	P18872	0.9996	Guanine nucleotide-binding protein G(o) subunit alpha	Gnao1	3.1	1.4	4.4	IGAGDYQPTEQDILR+IIHEDGFSGEDVK+LFDVGGQR+LLLLGAGESGK+MHESLMLFDSICNNK+MVCDVVSR+TTGIVETHFTFK		Guanine nucleotide-binding proteins (G proteins) are involved as modulators or transducers in various transmembrane signaling systems. Stimulated by RGS14. The G(o) protein function is not clear.		GO:0007188 regulationGO:0007568 developmental processGO:0009987 cellular processGO:0007212 regulationGO:0030900 developmental processGO:0007186 regulationGO:0007626 behaviorGO:0051926 regulationGO:0031175 cellular component organization or biogenesisGO:0043547 regulationGO:0008016 regulationGO:0034097 response to stimulusGO:0042493 response to stimulusGO:0042542 response to stimulusGO:0043278 res…	GO:0044297 (other, cell body) GO:0030425 (other, cell projection) GO:0005834 (plasma membrane, cell periphery) GO:0016020 (other) GO:0043209 (other, myelin sheath) GO:0005886 (plasma membrane, cell periphery)	GO:0051430 (binding, protein binding) GO:0031683 (binding, macromolecular complex binding) GO:0031821 (binding, protein binding) GO:0005525 (binding, carbohydrate derivative binding) GO:0032794 (binding, protein binding) GO:0003924 (catalytic activity, hydrolase activity) GO:0046872 (binding, ion binding) GO:0031852 (binding, protein binding) GO:0004871 (signal transducer activity)
376	P04897	0.9995	Guanine nucleotide-binding protein G(i) subunit alpha-2	Gnai2	1	1	1	AAREVKLLLLGAGESGK+IIHEDGYSEEECRQYR+LLLLGAGESGK+LWADHGVQACFGR+MFDVGGQR+RLWADHGVQACFGR+TTGIVETHFTFK	355	Guanine nucleotide-binding proteins (G proteins) are involved as modulators or transducers in various transmembrane signaling systems. The G(i) proteins are involved in hormonal regulation of adenylate cyclase: they inhibit the cyclase in response to beta-adrenergic stimuli. May play a role in cell division.		GO:0000186 regulationGO:0001973 regulationGO:0007193 regulationGO:0007049 cellular processGO:0051301 cellular processGO:0008283 single-organism processGO:0007213 regulationGO:0007186 regulationGO:0007214 regulationGO:0035556 regulationGO:0050805 regulationGO:0008284 regulationGO:0051924 regulation	GO:0044297 (other, cell body) GO:0005813 (cytoskeleton, intracellular) GO:0005737 (cytoplasm, intracellular) GO:0005829 (cytoplasm, intracellular) GO:0030425 (other, cell projection) GO:0070062 (extracellular, extracellular exosome) GO:0005834 (plasma membrane, cell periphery) GO:0016020 (other) GO:0045121 (other, membrane part) GO:0030496 (other, midbody) GO:0005654 (nucleus, intracellular) GO:0…	GO:0031683 (binding, macromolecular complex binding) GO:0001664 (binding, protein binding) GO:0005525 (binding, carbohydrate derivative binding) GO:0003924 (catalytic activity, hydrolase activity) GO:0046872 (binding, ion binding) GO:0004871 (signal transducer activity)
377	Q6R0H7-4	0.9986	Isoform XLas-4 of Guanine nucleotide-binding protein G(s) subunit alpha isoforms XLas	Gnas	2.16667	1.66667	3.33333	ALWEDEGVR+DEFLRISTASGDGR+GKVPSPER+KEAIEMR+LLLLGAGESGK+MFDVGGQR+QADYVPSDQDLLR+YFIRDEFLR		Guanine nucleotide-binding proteins (G proteins) function as transducers in numerous signaling pathways controlled by G protein-coupled receptors (GPCRs). Signaling involves the activation of adenylyl cyclases, resulting in increased levels of the signaling molecule cAMP. GNAS functions downstream of several GPCRs, including beta-adrenergic receptors. XLas isoforms interact with the same set of r…		GO:0071880 regulationGO:0007191 regulationGO:0007189 regulationGO:0060348 developmental processGO:0051216 developmental processGO:0050890 interaction with cells and organismsGO:0048589 developmental processGO:0006306 cellular processGO:0048701 developmental processGO:0035116 developmental processGO:0001958 developmental processGO:0006112 cellular processGO:0007186 regulationGO:0071514 regulationG…	GO:0016324 (plasma membrane, apical part of cell) GO:0005737 (cytoplasm, intracellular) GO:0005829 (cytoplasm, intracellular) GO:0030425 (other, cell projection) GO:0070062 (extracellular, extracellular exosome) GO:0005834 (plasma membrane, cell periphery) GO:0031224 (other, membrane part) GO:0016020 (other) GO:0005634 (nucleus, intracellular) GO:0048471 (nucleus, intracellular) GO:0032588 (other…	GO:0047391 (catalytic activity, hydrolase activity) GO:0031698 (binding, protein binding) GO:0051430 (binding, protein binding) GO:0031748 (binding, protein binding) GO:0031683 (binding, macromolecular complex binding) GO:0005525 (binding, carbohydrate derivative binding) GO:0003924 (catalytic activity, hydrolase activity) GO:0005159 (binding, protein binding) GO:0035255 (binding, protein binding…
378	P19627	0.9828	Guanine nucleotide-binding protein G(z) subunit alpha	Gnaz	0.833333	0.6	0.866667	IAAPDYIPTVEDILR+IIHSGGFNLEACK+MVDVGGQR+RLWADPGAQACFGR	355	Guanine nucleotide-binding proteins (G proteins) are involved as modulators or transducers in various transmembrane signaling systems.		GO:0007193 regulationGO:0007188 regulation	GO:0044297 (other, cell body) GO:0005829 (cytoplasm, intracellular) GO:0030425 (other, cell projection) GO:0070062 (extracellular, extracellular exosome) GO:0005834 (plasma membrane, cell periphery) GO:0005886 (plasma membrane, cell periphery)	GO:0031683 (binding, macromolecular complex binding) GO:0031821 (binding, protein binding) GO:0005525 (binding, carbohydrate derivative binding) GO:0003924 (catalytic activity, hydrolase activity) GO:0046872 (binding, ion binding) GO:0004871 (signal transducer activity)
379	P38406	0.976	Guanine nucleotide-binding protein G(olf) subunit alpha	Gnal	3.08333	0.916667	3.33333	ERREANK+ISTATGDGK+LAYKATHRLLLLGAGESGK+LLLLGAGESGK+MFDVGGQR	381	Guanine nucleotide-binding proteins (G proteins) are involved as modulators or transducers in various transmembrane signaling systems. G(olf) alpha mediates signal transduction within the olfactory neuroepithelium and the basal ganglia. May be involved in some aspect of visual transduction, and in mediating the effect of one or more hormones/neurotransmitters.		GO:0007191 regulationGO:0007189 regulationGO:0007608 interaction with cells and organisms	GO:0005834 (plasma membrane, cell periphery)	GO:0031683 (binding, macromolecular complex binding) GO:0001664 (binding, protein binding) GO:0005525 (binding, carbohydrate derivative binding) GO:0003924 (catalytic activity, hydrolase activity) GO:0046872 (binding, ion binding) GO:0004871 (signal transducer activity) GO:0090729 (toxin activity)
380	Q6Q7Y5	0.9754	Guanine nucleotide-binding protein subunit alpha-13	Gna13	0.875	2.375	2.0625	ALWDDSGIQNAYDR+DVQKFLVECFR+LLLLGAGESGK+MVDVGGQR+VFLQYLPAIR	377	Guanine nucleotide-binding proteins (G proteins) are involved as modulators or transducers in various transmembrane signaling systems (PubMed:12176367). Activates effector molecule RhoA by binding and activating RhoGEFs (ARHGEF1/p115RhoGEF, ARHGEF11/PDZ-RhoGEF and ARHGEF12/LARG) (By similarity). GNA13-dependent Rho signaling subsequently regulates transcription factor AP-1 (activating protein-1) …		GO:0031584 regulationGO:0007189 regulationGO:0001569 developmental processGO:0030154 cellular processGO:0007186 regulationGO:0001701 developmental processGO:0030168 regulationGO:0007204 regulationGO:0030334 regulationGO:0008360 regulationGO:0007266 regulation	GO:0031526 (plasma membrane, cell periphery) GO:0005829 (cytoplasm, intracellular) GO:0070062 (extracellular, extracellular exosome) GO:0005925 (other, anchoring junction) GO:0005834 (plasma membrane, cell periphery) GO:0042470 (other intracellular organelles, intracellular) GO:0005634 (nucleus, intracellular)	GO:0031752 (binding, protein binding) GO:0031683 (binding, macromolecular complex binding) GO:0005525 (binding, carbohydrate derivative binding) GO:0003924 (catalytic activity, hydrolase activity) GO:0046872 (binding, ion binding) GO:0004871 (signal transducer activity)
381	P21279	0.9711	Guanine nucleotide-binding protein G(q) subunit alpha	Gnaq	1.52941	1.05882	2.35294	DTILQLNLK+MVDVGGQR+VPTTGIIEYPFDLQSVIFRMVDVGGQR	359	Guanine nucleotide-binding proteins (G proteins) are involved as modulators or transducers in various transmembrane signaling systems. Regulates B-cell selection and survival and is required to prevent B-cell-dependent autoimmunity. Regulates chemotaxis of BM-derived neutrophils and dendritic cells (in vitro).		GO:0001508 regulationGO:0007189 regulationGO:0048066 single-organism processGO:0042733 developmental processGO:0021884 cellular processGO:0007186 regulationGO:0007215 regulationGO:0007507 developmental processGO:0042711 behaviorGO:0006469 regulationGO:0016322 cellular processGO:0060158 regulationGO:0009791 developmental processGO:0070208 cellular component organization or biogenesisGO:0050821 reg…	GO:0044297 (other, cell body) GO:0030425 (other, cell projection) GO:0070062 (extracellular, extracellular exosome) GO:0005834 (plasma membrane, cell periphery) GO:0005765 (other intracellular organelles, intracellular) GO:0016020 (other) GO:0031965 (nucleus, endomembrane system) GO:0005886 (plasma membrane, cell periphery)	GO:0047391 (catalytic activity, hydrolase activity) GO:0031683 (binding, macromolecular complex binding) GO:0005525 (binding, carbohydrate derivative binding) GO:0005096 (molecular function regulator, enzyme regulator activity) GO:0003924 (catalytic activity, hydrolase activity) GO:0046872 (binding, ion binding) GO:0004871 (signal transducer activity) GO:0031826 (binding, protein binding)
382	P09055-2	1	Isoform 2 of Integrin beta-1	Itgb1	2.8	2.2	3.8	CLKANAK+DNTNEIYSGK+KGCQPSDIENPR		Isoform 2: Isoform 2 displaces isoform 1 in striated muscles.		GO:0048675 cellular component organization or biogenesisGO:0071711 cellular component organization or biogenesisGO:0007161 interaction with cells and organismsGO:0055007 cellular processGO:0048738 developmental processGO:0033627 interaction with cells and organismsGO:0001708 cellular processGO:0016477 cellular processGO:0002042 cellular processGO:0033631 interaction with cells and organismsGO:000…	GO:0009986 (cell surface, cell surface) GO:0005737 (cytoplasm, intracellular) GO:0043197 (other, cell projection) GO:0009897 (plasma membrane, cell periphery) GO:0070062 (extracellular, extracellular exosome) GO:0030175 (other, cell projection) GO:0005925 (other, anchoring junction) GO:0034665 (plasma membrane, cell periphery) GO:0034680 (plasma membrane, cell periphery) GO:0034681 (plasma membra…	GO:0003779 (binding, protein binding) GO:0019960 (binding, protein binding) GO:0045296 (binding, protein binding) GO:0050839 (binding, protein binding) GO:0098639 (binding, macromolecular complex binding) GO:0001968 (binding, protein binding) GO:0005178 (binding, macromolecular complex binding) GO:0046872 (binding, ion binding) GO:0002020 (binding, protein binding) GO:0032403 (binding, macromolec…
383	P09103	1	Protein disulfide-isomerase	P4hb	7.5	4	10.75	DALEEEDNVLVLK+DGVVLFK+DHENIIIAK+DVESDSAK+GKILFIFIDSDHTDNQR+ILEFFGLK+LEEEDNVLVLKK+LITLEEEMTK+MDSTANEVEAVK+NFEEVAFDEKK+NNFEGEITKEK+PESDELTAEK+SVSDYDGK+TVIDYNGER+VLVGANFEEVAFDEK+YKPESDELTAEK+YQLDKDGVVLFKK	509	This multifunctional protein catalyzes the formation, breakage and rearrangement of disulfide bonds. At the cell surface, seems to act as a reductase that cleaves disulfide bonds of proteins attached to the cell. May therefore cause structural modifications of exofacial proteins. Inside the cell, seems to form/rearrange disulfide bonds of nascent proteins. At high concentrations, functions as a c…	Catalyzes the rearrangement of -S-S- bonds in proteins.	GO:0045454 regulationGO:0071456 cellular processGO:0018401 cellular processGO:0046598 regulationGO:0006457 cellular processGO:1902175 regulationGO:0034976 cellular process	GO:0005783 (er, endomembrane system) GO:0034663 (er, endomembrane system) GO:0005788 (er, endomembrane system) GO:0005793 (er, intracellular) GO:0009897 (plasma membrane, cell periphery) GO:0070062 (extracellular, extracellular exosome) GO:0031012 (extracellular, extracellular matrix) GO:0005925 (other, anchoring junction) GO:0042470 (other intracellular organelles, intracellular) GO:0016222 (er,…	GO:0019899 (binding, protein binding) GO:0005178 (binding, macromolecular complex binding) GO:0015037 (catalytic activity, oxidoreductase activity) GO:0004656 (catalytic activity, oxidoreductase activity) GO:0003756 (catalytic activity, isomerase activity) GO:0046982 (binding, protein binding) GO:0003723 (binding, heterocyclic compound binding)
384	P09118	1	Uricase	Uox	3.1	2	3.7	AHVYVEEVPWK+DRCFATQVYCK+DVDFEATWGAVR+DYLHGDNSDIIPTDTIK+NGPPIIHSGIK+TGYGKDMVK+TGYGKDMVKVLHIQR		Catalyzes the oxidation of uric acid to 5-hydroxyisourate, which is further processed to form (S)-allantoin.	Urate + O(2) + H(2)O = 5-hydroxyisourate + H(2)O(2).	GO:0006145 cellular processGO:0019628 cellular process	GO:0005739 (mitochondria, intracellular) GO:0005782 (peroxisome/microbody, intracellular) GO:0005777 (peroxisome/microbody, intracellular)	GO:0004846 (catalytic activity, oxidoreductase activity)
385	P09405	1	Nucleolin	Ncl	3.66667	1.55556	5	ALELTGLK+EAMEDGEIDGNK+ETLEEVFEK+FGYVDFESAEDLEKALELTGLK+GAATPAKGAK+GGFGGRGRGGFGGR+GGGRGGFGGRGGGR+GGRGGGRGGR+GIAYIEFK+GLSEDTTEETLK+LELQGSNSR+NDLAVVDVR+NITPAKVIPTPGK+NLSFNITEDELK+TGKTSTWSGESK	707	Nucleolin is the major nucleolar protein of growing eukaryotic cells. It is found associated with intranucleolar chromatin and pre-ribosomal particles. It induces chromatin decondensation by binding to histone H1. It is thought to play a role in pre-rRNA transcription and ribosome assembly. May play a role in the process of transcriptional elongation. Binds RNA oligonucleotides with 5'-UUAGGG-3' …		GO:0001525 developmental processGO:0071364 cellular processGO:1990830 cellular processGO:0017148 regulationGO:0045944 regulationGO:1901838 regulation	GO:0005938 (cytoplasm, cell periphery) GO:0036464 (nucleus, intracellular) GO:0070062 (extracellular, extracellular exosome) GO:0030529 (nucleus, intracellular) GO:0016020 (other) GO:0005730 (nucleus, intracellular) GO:0005654 (nucleus, intracellular) GO:0005634 (nucleus, intracellular)	GO:0044547 (binding, protein binding) GO:0042802 (binding, protein binding) GO:0048027 (binding, heterocyclic compound binding) GO:0008022 (binding, protein binding) GO:0003723 (binding, heterocyclic compound binding) GO:0042162 (binding, heterocyclic compound binding)
386	Q9QZX1	0.9739	Nucleolin-related protein NRP	NRP	1	1	1	ALELTGLK+AVVTPGKKAAATPAK+EAMEDGEIDGNK+FGYVDFESAEDLEKALELTGLK+GAATPAKGAK+GGFGGRGRGGFGGR+GGGRGGFGGRGGGR+GGRGGGRGGR+GIAYIEFK+NDLAVVDVR+TLFVKGLSEDTTEETLR+VAVATPAKK	715					GO:0003723 (binding, heterocyclic compound binding)
387	P09411	1	Phosphoglycerate kinase 1	Pgk1	3.33333	2.22222	4.22222	AHSSMVGVNLPQK+FCLDNGAK+FHVEEEGK+GDVYVNDAFGTAHR+SLMDEVVK+SVVLMSHLGRPDGVPMPDKYSLEPVAAELK+VNEMIIGGGMAFTFLK+YAEAVGR	417	In addition to its role as a glycolytic enzyme, it seems that PGK-1 acts as a polymerase alpha cofactor protein (primer recognition protein). May play a role in sperm motility.	ATP + 3-phospho-D-glycerate = ADP + 3-phospho-D-glyceroyl phosphate.	GO:0071456 cellular processGO:0030855 cellular processGO:0006096 cellular processGO:0016525 regulationGO:0016310 cellular processGO:0031639 metabolic process	GO:0005737 (cytoplasm, intracellular) GO:0070062 (extracellular, extracellular exosome) GO:0005615 (extracellular, extracellular region part) GO:0016020 (other) GO:0045121 (other, membrane part)	GO:0005524 (binding, carbohydrate derivative binding) GO:0004618 (catalytic activity, transferase activity) GO:0047134 (catalytic activity, oxidoreductase activity)
388	Q5XIV1	0.9806	Phosphoglycerate kinase	Pgk2	7.4	2.4	9.2	DVIFLKDCVGSEIEK+FHVEEEGK+GDVYVNDAFGTAHR+GSVILLENLR	417		ATP + 3-phospho-D-glycerate = ADP + 3-phospho-D-glyceroyl phosphate.	GO:0030317 cellular processGO:0006096 cellular process	GO:0070062 (extracellular, extracellular exosome) GO:0005634 (nucleus, intracellular) GO:0035686 (other, cell projection)	GO:0005524 (binding, carbohydrate derivative binding) GO:0004618 (catalytic activity, transferase activity)
389	P09470	1	Angiotensin-converting enzyme	Ace	4.42857	2.42857	5.85714	AAGHTGPLHK+AEGSTAESNR+AILPFFPK+DLHVSLRR+DLPVTFR+ELYESIWQNFTDSKLR+GANPGFHEAIGDVLALSVSTPAHLHK+SQGDFDPGSK+YEELLWAWK+YQGLCPPVPR		Converts angiotensin I to angiotensin II by release of the terminal His-Leu, this results in an increase of the vasoconstrictor activity of angiotensin. Also able to inactivate bradykinin, a potent vasodilator. Has also a glycosidase activity which releases GPI-anchored proteins from the membrane by cleaving the mannose linkage in the GPI moiety. This GPIase activity seems to be crucial for the e…	Release of a C-terminal dipeptide, oligopeptide-|-Xaa-Yaa, when Xaa is not Pro, and Yaa is neither Asp nor Glu. Thus, conversion of angiotensin I to angiotensin II, with increase in vasoconstrictor activity, but no action on angiotensin II.	GO:0050435 cellular processGO:0050482 localizationGO:0071838 single-organism processGO:0060047 interaction with cells and organismsGO:0042447 regulationGO:0001822 developmental processGO:1903597 regulationGO:0010629 regulationGO:0032091 regulationGO:0002446 immune system processGO:0043171 cellular processGO:2000170 regulationGO:1900086 regulationGO:0032092 regulationGO:0061098 regulationGO:000308…	GO:0005737 (cytoplasm, intracellular) GO:0005768 (endosome, endomembrane system) GO:0009897 (plasma membrane, cell periphery) GO:0070062 (extracellular, extracellular exosome) GO:0005615 (extracellular, extracellular region part) GO:0016021 (other, membrane part) GO:0005764 (other intracellular organelles, intracellular) GO:0005886 (plasma membrane, cell periphery)	GO:0003779 (binding, protein binding) GO:0031711 (binding, protein binding) GO:0004180 (catalytic activity, hydrolase activity) GO:0031404 (binding, ion binding) GO:0008144 (binding, drug binding) GO:0004175 (catalytic activity, hydrolase activity) GO:0008238 (catalytic activity, hydrolase activity) GO:0070573 (catalytic activity, hydrolase activity) GO:0008237 (catalytic activity, hydrolase acti…
390	P09528	1	Ferritin heavy chain	Fth1	3.875	2.5	4.875	DDWESGLNAMECALHLEK+IFLQDIK+QNYHQDAEAAINR+TTASPSQVR+YFLHQSHEER	182	Stores iron in a soluble, non-toxic, readily available form. Important for iron homeostasis. Has ferroxidase activity. Iron is taken up in the ferrous form and deposited as ferric hydroxides after oxidation. Also plays a role in delivery of iron to cells. Mediates iron uptake in capsule cells of the developing kidney.	4 Fe(2+) + 4 H(+) + O(2) = 4 Fe(3+) + 2 H(2)O.	GO:0006955 immune system processGO:0006880 regulationGO:0097286 localizationGO:0008285 regulationGO:0048147 regulationGO:0006898 localization	GO:0044754 (other intracellular organelles, intracellular) GO:0071682 (endosome, intracellular) GO:0070062 (extracellular, extracellular exosome) GO:0005576 (extracellular) GO:0005739 (mitochondria, intracellular) GO:0005634 (nucleus, intracellular)	GO:0008199 (binding, ion binding) GO:0004322 (catalytic activity, oxidoreductase activity) GO:0005506 (binding, ion binding)
391	P09605	1	Creatine kinase S-type, mitochondrial	Ckmt2	3.1	2	3	GIWHNYDK+GLSLPPACSR+ITHGQFDER+VPPPLPQFGR	419	Reversibly catalyzes the transfer of phosphate between ATP and various phosphogens (e.g. creatine phosphate). Creatine kinase isoenzymes play a central role in energy transduction in tissues with large, fluctuating energy demands, such as skeletal muscle, heart, brain and spermatozoa.	ATP + creatine = ADP + phosphocreatine.	GO:0007507 developmental processGO:0007519 developmental process	GO:0005743 (mitochondria, envelope)	GO:0005524 (binding, carbohydrate derivative binding) GO:1901612 (binding, ion binding) GO:0004111 (catalytic activity, transferase activity)
392	P09951-2	1	Isoform IB of Synapsin-1	Syn1	2.64286	1.64286	1.28571	DASPGRGSHSQTPSPGALPLGR+EMLSSTTYPVVVK+EPFIDAKYDVR+GSHSQTPSPGALPLGR+KLGTEEFPLIDQTFYPNHK+MTQALPR+QASISGPAPPK+QASQAGPGPR+QGPPQKPPGPAGPIR+QHAFSMAR+QLIVELVVNK+QSRPVAGGPGAPPAARPPASPSPQR+TNTGSAMLEQIAMSDRYK		Neuronal phosphoprotein that coats synaptic vesicles, binds to the cytoskeleton, and is believed to function in the regulation of neurotransmitter release.		GO:0007269 regulationGO:0097091 localization	GO:0098993 (other intracellular organelles, endomembrane system) GO:0030054 (other) GO:0005829 (cytoplasm, intracellular) GO:0030425 (other, cell projection) GO:0005794 (other intracellular organelles, endomembrane system) GO:0043229 (other intracellular organelles, intracellular) GO:0043209 (other, myelin sheath) GO:0014069 (other, postsynapse) GO:0048786 (other, neuron part) GO:0045202 (other) …	GO:0003779 (binding, protein binding) GO:0005524 (binding, carbohydrate derivative binding) GO:0048306 (binding, protein binding) GO:0003824 (catalytic activity) GO:0019901 (binding, protein binding)
393	O88935-1	1	Isoform Ib of Synapsin-1	Syn1	2.25	1.83333	2.58333	EMLSSTTYPVVVK+EPFIDAKYDVR+KLGTEEFPLIDQTFYPNHK+MTQALPR+PQPPPPPPSAASPGATPGSATASAER+QAGAPQATR+QASQAGPGPR+QHAFSMAR+QLIVELVVNK+QSRPVAGGPGAPPAARPPASPSPQR+TNTGSAMLEQIAMSDRYK		Neuronal phosphoprotein that coats synaptic vesicles, binds to the cytoskeleton, and is believed to function in the regulation of neurotransmitter release. Regulation of neurotransmitter release. The complex formed with NOS1 and CAPON proteins is necessary for specific nitric-oxide functions at a presynaptic level.		GO:0007269 regulationGO:0048172 regulationGO:0097091 localization	GO:0098993 (other intracellular organelles, endomembrane system) GO:0030424 (other, cell projection) GO:0030054 (other) GO:0005829 (cytoplasm, intracellular) GO:0030425 (other, cell projection) GO:0005794 (other intracellular organelles, endomembrane system) GO:0043209 (other, myelin sheath) GO:0014069 (other, postsynapse) GO:0048786 (other, neuron part) GO:0045202 (other) GO:0030672 (other intra…	GO:0003779 (binding, protein binding) GO:0005524 (binding, carbohydrate derivative binding) GO:0048306 (binding, protein binding) GO:0003824 (catalytic activity) GO:0046983 (binding, protein binding) GO:0019901 (binding, protein binding)
394	P0C6S7-3	1	Isoform 3 of Ankyrin repeat and sterile alpha motif domain-containing protein 1B	Anks1b	5.33333	2.83333	7.16667	AFYLGSMLIK+FIDAANKNIIAEHEIR+FPLHPLTGPR+GINTKYETTIF+ILASLGDR+LIFQSCDYK+NENYFDDIPR+RFPLHPLTGPR+RGINTKYETTIF+RNENYFDDIPR+YYPVDGYSLLK		Isoform 3 can regulate global protein synthesis by altering nucleolar numbers.		GO:0097120 localizationGO:1900383 localization	GO:0015030 (nucleus, intracellular) GO:0030054 (other) GO:0005737 (cytoplasm, intracellular) GO:0043197 (other, cell projection) GO:0014069 (other, postsynapse) GO:0045211 (plasma membrane, cell periphery)
395	P0CG50	1	Polyubiquitin-C	Ubc	2.36364	1.90909	3.27273	EGIPPDQQR+ESTLHLVLR+IPPDQQR+IQDKEGIPPDQQR+TITLDVEPSVTTKK	734	Ubiquitin: Exists either covalently attached to another protein, or free (unanchored). When covalently bound, it is conjugated to target proteins via an isopeptide bond either as a monomer (monoubiquitin), a polymer linked via different Lys residues of the ubiquitin (polyubiquitin chains) or a linear polymer linked via the initiator Met of the ubiquitin (linear polyubiquitin chains). Polyubiquiti…		GO:0007623 otherGO:0007219 regulation	GO:0005829 (cytoplasm, intracellular) GO:0070062 (extracellular, extracellular exosome) GO:0005615 (extracellular, extracellular region part) GO:0043209 (other, myelin sheath) GO:0005654 (nucleus, intracellular) GO:0005634 (nucleus, intracellular) GO:0031982 (other, membrane-bounded organelle)	GO:0002020 (binding, protein binding) GO:0003723 (binding, heterocyclic compound binding)
396	P0CL69	1	Zinc finger protein 703	Znf703	4.1	1.1	3	GSGGDSAHGGPEATASGR+KEQEAKPSPEPAAGSR+LNSVAAAAANGLGSEK+TPESSGSGGGSSSGGGGGK	594	Transcriptional corepressor which does not bind directly to DNA and may regulate transcription through recruitment of histone deacetylases to gene promoters. Regulates cell adhesion, migration and proliferation. May be required for segmental gene expression during hindbrain development.		GO:0034333 cellular component organization or biogenesisGO:0071392 cellular processGO:0060644 cellular processGO:0034111 interaction with cells and organismsGO:0045892 regulationGO:0030335 regulationGO:0008284 regulationGO:0010718 regulationGO:0033601 regulationGO:0060828 regulationGO:0051726 regulationGO:0006355 regulationGO:0017015 regulationGO:0006351 cellular process	GO:0005737 (cytoplasm, intracellular) GO:0016363 (nucleus, intracellular) GO:0005634 (nucleus, intracellular) GO:0043234 (macromolecular complex, protein complex)	GO:0046872 (binding, ion binding) GO:0003676 (binding, heterocyclic compound binding) GO:0070491 (binding, protein binding)
397	P0DP26	1	Calmodulin-1	Calm1	2.8	1.8	4.1	DGDGTITTK+DGNGYISAAELR+EAFSLFDK+ELGTVMR+KMKDTDSEEEIREAFR+MKDTDSEEEIREAFR	149	Calmodulin mediates the control of a large number of enzymes, ion channels, aquaporins and other proteins through calcium-binding. Among the enzymes to be stimulated by the calmodulin-calcium complex are a number of protein kinases and phosphatases. Together with CCP110 and centrin, is involved in a genetic pathway that regulates the centrosome cycle and progression through cytokinesis. Mediates …		GO:0005513 response to stimulusGO:0000086 cellular processGO:0060315 regulationGO:0030801 regulationGO:0051343 regulationGO:0043388 regulationGO:0032516 regulationGO:0060316 regulationGO:0055117 regulationGO:0002027 regulationGO:0010880 regulationGO:0060314 regulation	GO:0034704 (macromolecular complex, transporter complex) GO:0005737 (cytoplasm, intracellular) GO:0014069 (other, postsynapse) GO:0030017 (other intracellular organelles, intracellular) GO:0000922 (cytoskeleton, intracellular) GO:0008076 (plasma membrane, cell periphery)	GO:0019855 (molecular function regulator, channel regulator activity) GO:0005509 (binding, ion binding) GO:0044325 (binding, protein binding) GO:0019901 (binding, protein binding) GO:0072542 (molecular function regulator, enzyme regulator activity) GO:0031432 (binding, protein binding)
398	P10107	0.9998	Annexin A1	Anxa1	2.6	2.3	3.6	AAYLQENGKPLDEVLRK+ALDLELK+ALTGHLEEVVLAMLK+ALYEAGER+GVDEATIIDILTKR+ILVALCGGN+KALTGHLEEVVLAMLK+LYEAMKGAGTR+QEQEYVQAVK+SEIDMNEIK+TNAQRQQIK+TPAQFDADELRGAMKGLGTDEDTLIEILTTR+YSQHDMNK	346	Plays important roles in the innate immune response as effector of glucocorticoid-mediated responses and regulator of the inflammatory process. Has anti-inflammatory activity (PubMed:12475898). Plays a role in glucocorticoid-mediated down-regulation of the early phase of the inflammatory response (PubMed:12475898). Promotes resolution of inflammation and wound healing (PubMed:25664854). Functions…		GO:0031532 cellular component organization or biogenesisGO:0002250 immune system processGO:0046632 cellular processGO:0050482 localizationGO:0007166 regulationGO:0071385 cellular processGO:0070301 cellular processGO:0032508 cellular component organization or biogenesisGO:0036292 cellular component organization or biogenesisGO:0031018 developmental processGO:0044849 interaction with cells and orga…	GO:0016324 (plasma membrane, apical part of cell) GO:0016323 (plasma membrane, cell periphery) GO:0009986 (cell surface, cell surface) GO:0005913 (other, anchoring junction) GO:0001533 (plasma membrane, cell periphery) GO:0005737 (cytoplasm, intracellular) GO:0030659 (other intracellular organelles, intracellular) GO:0005829 (cytoplasm, intracellular) GO:0031901 (endosome, endomembrane system) GO…	GO:0036310 (binding, heterocyclic compound binding) GO:0098641 (binding, protein binding) GO:0005509 (binding, ion binding) GO:0005544 (binding, ion binding) GO:0048306 (binding, protein binding) GO:0033676 (catalytic activity, hydrolase activity) GO:0004386 (catalytic activity, hydrolase activity) GO:0019834 (molecular function regulator, enzyme regulator activity) GO:0030674 (binding, binding, …
399	G3I5L3	0.9926	Annexin	H671_3g10393	1	1	1	ALTGHLEEVVLALLK+ALYEAGER+GVDEATIIDILTKR+LYEAMKGAGTR+QEQEYVQAVK+SEIDMNEIK+TNAQRQQIK	346			GO:0031532 cellular component organization or biogenesisGO:0046632 cellular processGO:0050482 localizationGO:0071385 cellular processGO:0007187 regulationGO:0071621 cellular processGO:0006954 response to stimulusGO:0030216 cellular processGO:0002548 cellular processGO:0014839 cellular processGO:0045920 regulationGO:2000483 regulationGO:0045629 interaction with cells and organismsGO:0097350 regula…	GO:0016324 (plasma membrane, apical part of cell) GO:0005913 (other, anchoring junction) GO:0001533 (plasma membrane, cell periphery) GO:0005829 (cytoplasm, intracellular) GO:0005768 (endosome, endomembrane system) GO:0070062 (extracellular, extracellular exosome) GO:0031232 (plasma membrane, cell periphery) GO:0005925 (other, anchoring junction) GO:0016328 (plasma membrane, cell periphery) GO:00…	GO:0098641 (binding, protein binding) GO:0005509 (binding, ion binding) GO:0005544 (binding, ion binding) GO:0048306 (binding, protein binding) GO:0019834 (molecular function regulator, enzyme regulator activity) GO:0030674 (binding, binding, bridging) GO:0005198 (structural molecule activity)
400	Q6S5J6-2	0.9941	Isoform 2 of Krev interaction trapped protein 1	Krit1	1.04545	0.363636	1.27273	EAALFIVPSVVK+GLSVNQLDNDHWAPIHYACWYGK+NTASLNSR
401	G3HWX4	0.9926	Elongation factor 1-alpha 1	I79_015487	1	1	1	EHALLAYTLGVK+EVSTYIK+GHFAVPDMR+IGGIGTVPVGR+KLEDGPK+MDSTEPPYSQK+QLIVGVNK+QLIVGVNKMDSTEPPYSQK+QTVAVGVIK+TIIDAPGHR+YEEIVKEVSTYIK+YEEIVKEVSTYIKK+YVTIIDAPGHR+YYVTIIDAPGHRDFIK
402	P10493	1	Nidogen-1	Nid1	3.33333	1.88889	4.44444	AFLHIPAK+ASLHGGEPTTIIR+GNLYWTDWNR+GNLYWTDWNRDNPK+HQCSVHAECR+QCVAEGSPQR+VVYWTDISEPSIGR
403	B5DFC9	0.9975	Nidogen-2	Nid2	3.11111	1.88889	4.55556	DSVVTSSSSR+ESLLEHYGGTPR+ETESASLDPQTK+GNLYWTDWNR+HLAVPATQQLTVDR+IETSSLDGENR+LLCWADAGTK+SDFCWCVDKDGR
404	P10630-2	1	Isoform 2 of Eukaryotic initiation factor 4A-II	Eif4a2	3.44444	1.88889	4.33333	AEAPHIVVGTPGR+DFTVSALHGDMDQK+GFKDQIYEIFQK+GYDVIAQAQSGTGK+KGVAINFVTEEDKR+KVDWLTEK+MFVLDEADEMLSR+VFDMLNR+VFDMLNRR
405	P10639	1	Thioredoxin	Txn	4	2.125	5.125	CMPTFQFYK+EAFQEALAAAGDK+VGEFSGANK+VGEFSGANKEKLEASITEYA
406	P10649	1	Glutathione S-transferase Mu 1	Gstm1	2.8	1.8	3.8	ADIVENQVMDTR+CLDAFPNLR+CLDAFPNLRDFLAR+FKLGLDFPNLPYLIDGSHK+HHLDGETEEER+LYSEFLGK+MILGYWNVR+MKLYSEFLGK+PMILGYWNVR+QKPEFLK+RYTMGDAPDFDR+SQWLNEK+YTMGDAPDFDRSQWLNEK
407	P15626	0.9999	Glutathione S-transferase Mu 2	Gstm2	2	1.53846	2.69231	CLDAFPNLK+FKLGLDFPNLPYLIDGSHK+IRVDILENQAMDTR+KKPEYLEGLPEK+KYTMGDAPDYDR+LYSEFLGK+MAFWNPK+MKLYSEFLGK+MTLGYWDIRGLAHAIR+QPWFAGNK+SQWLSEK
408	G3IKC3	0.9977	Glutathione S-transferase Mu 6	I79_024324	3.55556	1.77778	4.88889	CLDAFPNLK+CLDAFPNLKDFLAR+CLDAFPNLR+FKLGLDFPNLPYLIDGSHK+IRVDILENQAMDTR+LYSEFLGK+MKLYSEFLGK+QKPEFLK+SGTAQSPR+SQWLNEK+YTMGDAPDFDRSQWLNEK
409	P10711	1	Transcription elongation factor A protein 1	Tcea1	3.875	2.125	5.125	APSTSDSVR+ISNLKDAKNPNLR+NAAGALDLLK+NCTYTQVQTR+NIPMTLELLQSTR+NLTKEAIREHQMAK
410	P10719	1	ATP synthase subunit beta, mitochondrial	Atp5b	4.28571	3.42857	4.14286	ADKLAEEHGS+AHGGYSVFAGVGER+ARVALTGLTVAEYFRDQEGQDVLLFIDNIFR+DPNIVGSEHYDVAR+GAPIKIPVGPETLGR+GFQQILAGDYDHLPEQAFYMVGPIEEAVAK+GGKIGLFGGAGVGK+GSEHYDVAR+HLGESTVR+ILGMDELSEEDKLTVSR+IMDPNIVGSEHYDVAR+IMELINNVAK+IMNVIGEPIDER+IMNVIGEPIDERGPIK+IPVGPETLGR+IYVPADDLTDPAPATTFAHLDATTVLSR+LVLEVAQHLGESTVR+PIKIPVGPETLGR+PVGPETLGR+SLQDIIAILGMDELSEEDK+SLQDIIAILGMDELSEEDKLTVSR+TREGNDLYHEMIESGVINLK+VAQHLGESTVR+VGSEHYDVAR+…
411	M0SGG1	0.9993	ATP synthase subunit beta		1	1	1	GGKIGLFGGAGVGK+IMELINNVAK+IYVPADDLTDPAPATTFAHLDATTVLSR+QSESKCALVYGQMNEPPGARAR+VCQVIGAVVDVR
412	P56480	0.9975	ATP synthase subunit beta, mitochondrial	Atp5b	1	1	1	ADKLAEEHGS+AHGGYSVFAGVGER+ARVALTGLTVAEYFRDQEGQDVLLFIDNIFR+GAPIKIPVGPETLGR+GFQQILAGEYDHLPEQAFYMVGPIEEAVAK+GGKIGLFGGAGVGK+HLGESTVR+ILGMDELSEEDKLTVSR+IMELINNVAK+IMNVIGEPIDER+IMNVIGEPIDERGPIK+IPVGPETLGR+IYVPADDLTDPAPATTFAHLDATTVLSR+LVLEVAQHLGESTVR+PIKIPVGPETLGR+PVGPETLGR+SLQDIIAILGMDELSEEDK+SLQDIIAILGMDELSEEDKLTVSR+TREGNDLYHEMIESGVINLK+VAQHLGESTVR+VLDSGAPIK+VVDLLAPYAK
413	P10860	1	Glutamate dehydrogenase 1, mitochondrial	Glud1	3.75	2	4.75	AQHSQHR+CAVVDVPFGGAK+DIVHSGLAYTM+DSNYHLLMSVQESLER+FTMELAK+IIKPCNHVLSLSFPIR+ISGASEKDIVHSGLAYTMER+MVEGFFDR+NYTDNELEK+RFTMELAK+TAAYVNAIEK+TFVVQGFGNVGLHSMR	558	Mitochondrial glutamate dehydrogenase that converts L-glutamate into alpha-ketoglutarate. Plays a key role in glutamine anaplerosis by producing alpha-ketoglutarate, an important intermediate in the tricarboxylic acid cycle (By similarity). May be involved in learning and memory reactions by increasing the turnover of the excitatory neurotransmitter glutamate.	L-glutamate + H(2)O + NAD(P)(+) = 2-oxoglutarate + NH(3) + NAD(P)H.	GO:0021549 developmental processGO:0006538 cellular processGO:0006541 cellular processGO:0007616 behaviorGO:0032024 regulationGO:0010044 response to stimulusGO:0072350 cellular process	GO:0005743 (mitochondria, envelope) GO:0005759 (mitochondria, intracellular) GO:0005739 (mitochondria, intracellular)	GO:0005524 (binding, carbohydrate derivative binding) GO:0019899 (binding, protein binding) GO:0004352 (catalytic activity, oxidoreductase activity) GO:0004353 (catalytic activity, oxidoreductase activity) GO:0005525 (binding, carbohydrate derivative binding)
414	P11275	1	Calcium/calmodulin-dependent protein kinase type II subunit alpha	Camk2a	2.77778	2	4.55556	DGKWQIVHFHR+EYQLFEELGK+ITAAEALKHPWISHR+ITQYLDAGGIPR+LFEELGK+LKGAILTTMLATR+LLKHPNIVR+MLTINPSKR+NFSGGKSGGNKK+SGAPSVLPH+SGGNKKNDGVK+TAQSEETR	478	CaM-kinase II (CAMK2) is a prominent kinase in the central nervous system that may function in long-term potentiation and neurotransmitter release. Member of the NMDAR signaling complex in excitatory synapses it may regulate NMDAR-dependent potentiation of the AMPAR and synaptic plasticity (PubMed:15312654). Phosphorylates transcription factor FOXO3 on 'Ser-298'. Activates FOXO3 transcriptional a…	ATP + a protein = ADP + a phosphoprotein.	GO:0006816 localizationGO:0099004 regulationGO:0030154 cellular processGO:0000082 cellular processGO:0035556 regulationGO:0035235 regulationGO:0007399 developmental processGO:0098989 regulationGO:0018105 cellular processGO:0018107 cellular processGO:0051928 regulationGO:0010666 regulationGO:0098970 regulationGO:0046777 cellular processGO:0006468 cellular processGO:1902108 regulationGO:0048168 reg…	GO:0030424 (other, cell projection) GO:0030054 (other) GO:0030425 (other, cell projection) GO:0032839 (cytoplasm, cell projection) GO:0099573 (other, postsynapse) GO:0005739 (mitochondria, intracellular) GO:0043025 (other, cell body) GO:0005634 (nucleus, intracellular) GO:0099524 (cytoplasm, intracellular) GO:0014069 (other, postsynapse) GO:0099634 (plasma membrane, cell periphery) GO:0042734 (pl…	GO:0005524 (binding, carbohydrate derivative binding) GO:0005516 (binding, protein binding) GO:0004683 (catalytic activity, transferase activity) GO:0035254 (binding, protein binding) GO:0032794 (binding, protein binding) GO:0046872 (binding, ion binding) GO:0004674 (catalytic activity, transferase activity)
415	O88600	1	Heat shock 70 kDa protein 4	Hspa4	4.14286	4.42857	4.28571	AESEEMETSQAGSK+CTPACVSFGPK+ELSTTLNADEAVTR+GCALQCAILSPAFK+LFEELGK+NKEDQYEHLDAADMTK+QDLPALEEKPR+TLGQPIKTR+VDGQGDNPGTQAAEHGADTAVPSDGDKK	840			GO:0001822 developmental processGO:0043066 regulationGO:0060548 regulationGO:0043392 regulationGO:0010629 regulationGO:0001933 regulationGO:0045766 regulationGO:0010628 regulationGO:0032092 regulationGO:0009408 response to stimulus	GO:0005737 (cytoplasm, intracellular) GO:0005829 (cytoplasm, intracellular) GO:0005811 (other intracellular organelles, intracellular) GO:0005634 (nucleus, intracellular)	GO:0033613 (binding, protein binding) GO:0005524 (binding, carbohydrate derivative binding) GO:0032403 (binding, macromolecular complex binding) GO:0001085 (binding, protein binding)
416	F1LNI8	0.9996	Calcium/calmodulin-dependent protein kinase type II subunit beta	Camk2b	3.83333	4.16667	7.33333	ESSDSTNTTIEDEDAK+FTDEYQLYEDIGK+FYFENLLAK+LKGAILTTMLATR+LTQYIDGQGRPR+NFSAAKSLLNKK+NLINQMLTINPAKR+NSSAITSPK+QETVECLK+WQNVHFHCSGAPVAPLQ	589					GO:0005524 (binding, carbohydrate derivative binding) GO:0005516 (binding, protein binding) GO:0004683 (catalytic activity, transferase activity)
417	P04937-2	1	Isoform 2 of Fibronectin	Fn1	1	1	1	AAEPSPDGTTGHTYNQYTQR+CDPHEATCYDDGKTYHVGEQWQK+CNDQDTR+CTCVGNGR+DLQFVEVTDVK+DQCIVDDITYNVNDTFHK+DSMIWDCTCIGAGR+EINLSPDSTSVIVSGLMVATK+EYLGAICSCTCFGGQR+FAVHQGR+FTNIGPDTMR+GFNCESKPEPEETCFDK+GLTPGVIYEGQLISIQQYGHQEVTR+HVLQSASAGSGSFTDVR+IGDTWSK+IGEKWDR+IHLYTLNDNAR+ISCTIANR+ITYGETGGNSPVQEFTVPGSK+LGVRPSQGGEAPR+MSCTCLGNGK+NNQKSEPLIGR+QHDLGHMMR+RPHETGGYMLECLCLGNGK+SYTITGLQPGTDYK+TFYQIGDSWEK+TSYRIGDTWSK+TTPPTA…		Anastellin binds fibronectin and induces fibril formation. This fibronectin polymer, named superfibronectin, exhibits enhanced adhesive properties. Both anastellin and superfibronectin inhibit tumor growth, angiogenesis and metastasis. Anastellin activates p38 MAPK and inhibits lysophospholipid signaling (By similarity).		GO:0006953 response to stimulusGO:0001525 developmental processGO:0001775 cellular processGO:0007160 interaction with cells and organismsGO:1904646 cellular processGO:1904385 cellular processGO:0071773 cellular processGO:0071333 regulationGO:0071347 cellular processGO:0071222 cellular processGO:0071288 cellular processGO:0036120 cellular processGO:0071380 cellular processGO:0071560 cellular proce…	GO:0005604 (extracellular, extracellular matrix) GO:0005615 (extracellular, extracellular region part) GO:0005578 (extracellular, extracellular matrix)	GO:0005201 (structural molecule activity, extracellular matrix structural constituent) GO:0008201 (binding, carbohydrate derivative binding) GO:0045340 (binding, ion binding) GO:0002020 (binding, protein binding)
418	G3I1V3	0.9997	Fibronectin	I79_017372	1	1	1	CDPHEATCYDDGKTYHVGEQWQK+CNDQDTR+CTCVGNGR+DGQEKDAPIVNR+DLQFVEVTDVK+DQCIVDDITYNVNDTFHK+DSMIWDCTCIGAGR+EYLGAICSCTCFGGQR+FTNIGPDTMR+GFNCESKPEPEETCFDK+GGNSNGALCHFPFLYNNR+IGEKWDR+ISCTIANR+LGVRPSQGGEAPR+MSCTCLGNGK+NNQKSEPLIGR+QHDLGHMMR+TFYQIGDSWEK+TISPDIR+TTPPTAATPVR+TWAPPPSIELTNLLVR+TYLGNALVCTCYGGSR+VDVLPVNLPGEHGQR+VTWAPPPSIELTNLLVR+WAPPPSIELTNLLVR+WCGTTQNYDADQK+WCHDNGVNYKIGEK+WSRPQAPITGYR+YEKPGSPPR	2486				GO:0005576 (extracellular)
419	P11442	1	Clathrin heavy chain 1	Cltc	2.9	1.8	4.1	AFMTADLPNELIELLEK+AHIAQLCEK+AHTMTDDVTFWK+AMLSANIR+AQILPIR+AVVHTHLLNPEWLVNYFGSLSVEDSLECLR+AYEFAER+CYDEKMYDAAK+DKLDASESLR+EAIDSYIK+EDKLECSEELGDLVK+HELIEFR+IHEGCEEPATHNALAK+KFNALFAQGNYSEAAK+LDASESLR+LKLLLPWLEAR+LPVVIGGLLDVDCSEDVIK+LPWLEAR+LTDQLPLIIVCDR+MREHLELFWSR+NLILVVR+QLPLVKPYLR+RPISADSAIMNPASK+TLQIFNIEMK+VDKLDASESLR+VGEQAQVVIIDMNDPSNPIR+VMEYINR+VVGAMQLYSVDR+WLKEDKLECSEELGDLVK+YESLELCRPVLQQGR+YI…	1675	Clathrin is the major protein of the polyhedral coat of coated pits and vesicles. Two different adapter protein complexes link the clathrin lattice either to the plasma membrane or to the trans-Golgi network (By similarity). Acts as component of the TACC3/ch-TOG/clathrin complex proposed to contribute to stabilization of kinetochore fibers of the mitotic spindle by acting as inter-microtubule bri…		GO:0006914 cellular processGO:0048268 cellular component organization or biogenesisGO:0007030 cellular component organization or biogenesisGO:0006886 localizationGO:0000278 cellular processGO:1900126 regulationGO:0006898 localization	GO:0030118 (macromolecular complex, intracellular) GO:0030132 (plasma membrane, cell periphery) GO:0030130 (other intracellular organelles, endomembrane system) GO:0071439 (macromolecular complex, intracellular) GO:0030669 (endosome, intracellular) GO:0042470 (other intracellular organelles, intracellular) GO:0042383 (plasma membrane, cell periphery) GO:0005819 (cytoskeleton, intracellular) GO:00…	GO:0030506 (binding, protein binding) GO:0032051 (binding, protein binding) GO:0031072 (binding, protein binding) GO:0042277 (binding, amide binding) GO:0008022 (binding, protein binding) GO:0005198 (structural molecule activity)
420	Q5XI69	1	Probable ATP-dependent RNA helicase DHX40	Dhx40	4.125	1.75	4.75	NDDKSISDAR+SGRAGRTASGK+SISDARAR+VAAISVAQRVAEEMK	779	Probable ATP-dependent RNA helicase.	ATP + H(2)O = ADP + phosphate.	GO:0000398 cellular process	GO:0005737 (cytoplasm, intracellular) GO:0005681 (nucleus, intracellular)	GO:0005524 (binding, carbohydrate derivative binding) GO:0004004 (catalytic activity, hydrolase activity) GO:0003723 (binding, heterocyclic compound binding)
421	P11497-2	0.9999	Isoform 2 of Acetyl-CoA carboxylase 1	Acaca	5	6.8	7.2	EVFFMNTQSIVQLVQRYRSGIR+IYVAANSGAR+MGGMVSFR		Catalyzes the rate-limiting reaction in the biogenesis of long-chain fatty acids. Carries out three functions: biotin carboxyl carrier protein, biotin carboxylase and carboxyltransferase.	ATP + biotin-[carboxyl-carrier-protein] + HCO(3)(-) = ADP + phosphate + carboxy-biotin-[carboxyl-carrier-protein].	GO:0006084 cellular processGO:0006633 cellular processGO:2001295 cellular processGO:0051289 cellular component organization or biogenesisGO:0042493 response to stimulusGO:0014070 response to stimulus	GO:0005829 (cytoplasm, intracellular)	GO:0003989 (catalytic activity, ligase activity) GO:0005524 (binding, carbohydrate derivative binding) GO:0009374 (binding, amide binding) GO:0004075 (catalytic activity, ligase activity) GO:0019900 (binding, protein binding) GO:0046872 (binding, ion binding)
422	P11499	1	Heat shock protein HSP 90-beta	Hsp90ab1	3.5	2.25	4.75	ADHGEPIGR+ADHGEPIGRGTKVILHLK+ADLINNLGTIAK+AKFENLCK+AQALRDNSTMGYMMAK+DNSTMGYMMAK+EGLELPEDEEEKKK+EIFLRELISNASDALDK+ELISNASDALDK+ELISNASDALDKIR+EQVANSAFVER+FYEAFSK+GFEVVYMTEPIDEYCVQQLK+HFSVEGQLEFR+HLEINPDHPIVETLR+IDIIPNPQER+IEDVGSDEEDDSGKDK+IEDVGSDEEDDSGKDKK+IRYESLTDPSKLDSGK+KHLEINPDHPIVETLR+LGIHEDSTNRR+NLGTIAK+QKAEADKNDK+RAPFDLFENK+RAPFDLFENKK+SIYYITGESK+SLVSVTK+TKPIWTR+TLTIVDTGIGMTK+VILHLKEDQTEYLE…	724	Molecular chaperone that promotes the maturation, structural maintenance and proper regulation of specific target proteins involved for instance in cell cycle control and signal transduction. Undergoes a functional cycle that is linked to its ATPase activity. This cycle probably induces conformational changes in the client proteins, thereby causing their activation. Interacts dynamically with var…		GO:0035690 cellular processGO:0071353 cellular processGO:0071407 cellular processGO:0051131 cellular component organization or biogenesisGO:0043066 regulationGO:0071157 regulationGO:1903660 regulationGO:0043524 regulationGO:0032435 regulationGO:1901389 regulationGO:0001890 developmental processGO:0045597 regulationGO:0045793 regulationGO:0045429 regulationGO:0032516 regulationGO:0032092 regulatio…	GO:0016324 (plasma membrane, apical part of cell) GO:0034751 (macromolecular complex, intracellular) GO:0016323 (plasma membrane, cell periphery) GO:0031526 (plasma membrane, cell periphery) GO:0009986 (cell surface, cell surface) GO:0008180 (nucleus, intracellular) GO:0005737 (cytoplasm, intracellular) GO:0005829 (cytoplasm, intracellular) GO:0070062 (extracellular, extracellular exosome) GO:000…	GO:0005524 (binding, carbohydrate derivative binding) GO:0043008 (binding, protein binding) GO:0045296 (binding, protein binding) GO:0002135 (binding, carbohydrate derivative binding) GO:0032564 (binding, carbohydrate derivative binding) GO:0097718 (binding, protein binding) GO:0070182 (binding, protein binding) GO:0003725 (binding, heterocyclic compound binding) GO:0008144 (binding, drug binding…
423	P08113	1	Endoplasmin	Hsp90b1	3.33333	1.77778	4.55556	AQAYQTGK+EEEEEEK+EESDDEAAVEEEEEEKKPK+EGVKFDESEK+EGVKFDESEKTK+EIFLRELISNASDALDK+ELISNASDALDK+ELISNASDALDKIR+ESDDPMAYIHFTAEGEVTFK+FQSSHHSTDITSLDQYVER+GLFDEYGSK+GTTITLVLK+KEAESSPFVER+KIADEKYNDTFWKEFGTNIK+KTLDMIKK+LTESPCALVASQYGWSGNMER+NLGTIAK+NLLHVTDTGVGMTR+NLLHVTDTGVGMTREELVK+QDKIYFMAGSSR+RVFITDDFHDMMPK+SEKFAFQAEVNR+SGYLLPDTK+SILFVPTSAPR+TDDEVVQR+TFEINPR+TVWDWELMNDIKPIWQR+YNDTFWKEFGTNIK	802	Molecular chaperone that functions in the processing and transport of secreted proteins. When associated with CNPY3, required for proper folding of Toll-like receptors. Functions in endoplasmic reticulum associated degradation (ERAD). Has ATPase activity (By similarity).		GO:0031247 cellular component organization or biogenesisGO:0071318 cellular processGO:0043066 regulationGO:0006457 cellular processGO:0006898 localizationGO:0043666 regulationGO:0001666 response to stimulusGO:0030970 cellular processGO:0030433 cellular process	GO:0005829 (cytoplasm, intracellular) GO:0005783 (er, endomembrane system) GO:0034663 (er, endomembrane system) GO:0005788 (er, endomembrane system) GO:0005789 (er, endomembrane system) GO:0070062 (extracellular, extracellular exosome) GO:0031012 (extracellular, extracellular matrix) GO:0005576 (extracellular) GO:0005925 (other, anchoring junction) GO:0042470 (other intracellular organelles, intr…	GO:0005524 (binding, carbohydrate derivative binding) GO:0050750 (binding, protein binding) GO:0019903 (binding, protein binding) GO:0003723 (binding, heterocyclic compound binding) GO:0051082 (binding, protein binding) GO:0046790 (binding, virion binding)
424	P07901	1	Heat shock protein HSP 90-alpha	Hsp90aa1	2.8	2	3.9	ADLINNLGTIAK+ALLFVPR+CLELFTELAEDKENYKK+EGLELPEDEEEKKK+ELHINLIPSK+ELISNSSDALDK+FYEQFSK+HFSVEGQLEFR+HLEINPDHSIIETLR+HSQFIGYPITLFVEK+IRYESLTDPSKLDSGK+KCLELFTELAEDKENYKK+KHGLEVIYMIEPIDEYCVQQLK+KHSQFIGYPITLFVEK+LGIHEDSQNR+NLGTIAK+QKAEADKNDK+RAPFDLFENR+TKPIWTR+TLTIVDTGIGMTK+VILHLKEDQTEYLEERR+YESLTDPSK+YIDQEELNK+YIDQEELNKTKPIWTR+YYTSASGDEMVSLK+YYTSASGDEMVSLKDYCTR	733	Molecular chaperone that promotes the maturation, structural maintenance and proper regulation of specific target proteins involved for instance in cell cycle control and signal transduction. Undergoes a functional cycle that is linked to its ATPase activity which is essential for its chaperone activity. This cycle probably induces conformational changes in the client proteins, thereby causing th…		GO:0051131 cellular component organization or biogenesisGO:0006809 cellular processGO:0045585 interaction with cells and organismsGO:0045429 regulationGO:0051973 regulationGO:0045040 cellular component organization or biogenesisGO:0042026 cellular processGO:0050821 regulationGO:0031396 regulationGO:0046677 response to stimulusGO:0009409 response to stimulusGO:0009408 response to stimulusGO:000698…	GO:0005737 (cytoplasm, intracellular) GO:0005829 (cytoplasm, intracellular) GO:0070062 (extracellular, extracellular exosome) GO:0005622 (other, intracellular) GO:0042470 (other intracellular organelles, intracellular) GO:0016020 (other) GO:0043209 (other, myelin sheath) GO:0005634 (nucleus, intracellular) GO:0043234 (macromolecular complex, protein complex) GO:0032587 (plasma membrane, cell lead…	GO:0005524 (binding, carbohydrate derivative binding) GO:0016887 (catalytic activity, hydrolase activity) GO:0097718 (binding, protein binding) GO:0070182 (binding, protein binding) GO:0051020 (binding, protein binding) GO:0042826 (binding, protein binding) GO:0042802 (binding, protein binding) GO:0023026 (binding, antigen binding) GO:0030235 (molecular function regulator, enzyme regulator activi…
425	E9PZQ0	1	Ryanodine receptor 1	Ryr1	3.11111	2.22222	4.44444	AFTMSAAETAR+AFTMSAAETARRTR+AIMVDSMLHTVYR+ASMVLFLDR+ASWILTEDHSFEDR+DVEGMGPPEIK+EAATAVAALLWALVTR+EHFGEEPPEENR+EKLDVAPK+FHSHTLSLYR+GETGAMVSSTLK+GLDSFSGKPR+GPHLVGPSR+GVPGREEDADDPEK+HGDIFGR+IAELLGMDLASLEITAHNER+LAVFAQPIVSR+LFPAVFVLPTHQNVVQFELGK+LVFDVPILNEFAK+MPNHFLQVDTR+TLLYGHAILLR+TQTGNTTTINIIICTVDYLLR+VEKSPHEQEIK+VGDDLILVSVSSER	5035	Calcium channel that mediates the release of Ca(2+) from the sarcoplasmic reticulum into the cytoplasm and thereby plays a key role in triggering muscle contraction following depolarization of T-tubules (PubMed:18003898, PubMed:7515481, PubMed:7621815, PubMed:21156754). Repeated very high-level exercise increases the open probability of the channel and leads to Ca(2+) leaking into the cytoplasm (…		GO:0006816 localizationGO:0071313 cellular processGO:0071277 cellular processGO:0006936 interaction with cells and organismsGO:0043931 developmental processGO:0003151 developmental processGO:0051289 cellular component organization or biogenesisGO:0006937 regulationGO:0051209 regulationGO:0014808 regulationGO:0001666 response to stimulusGO:0048741 cellular processGO:0043588 developmental process	GO:0005938 (cytoplasm, cell periphery) GO:0005737 (cytoplasm, intracellular) GO:0070062 (extracellular, extracellular exosome) GO:0031674 (other intracellular organelles, intracellular) GO:0031301 (other, membrane part) GO:0030314 (macromolecular complex, intracellular) GO:0016020 (other) GO:0005886 (plasma membrane, cell periphery) GO:0043234 (macromolecular complex, protein complex) GO:1990425 …	GO:0005524 (binding, carbohydrate derivative binding) GO:0005262 (transporter, substrate-specific transporter activity) GO:0005509 (binding, ion binding) GO:0048763 (molecular transducer activity, receptor activity) GO:0005516 (binding, protein binding) GO:0019899 (binding, protein binding) GO:0002020 (binding, protein binding) GO:0005219 (molecular transducer activity, receptor activity) GO:0005…
426	G3IBN9	1	Keratin, type II cytoskeletal 71	I79_021070	2.81818	1.63636	3.27273	AQEREQIK+DVDAAYMNK+EYQELMNTK+FASFIDK+GLSGSFGSR+HEISEMNR+ISDTSVVLSMDNNR+KYEDEINK+KYEDEINKR+LRSEIDNVKK+NKYEDEINK+NKYEDEINKR+NTKHEISEMNR+SLDLDSIIAEVK+SQTSHRGFPATSARVPGLNR+SRAEAESWYQTK+TAAENEFVTLKK+TLNNKFASFIDKVR+YEDEINK+YEDEINKR+YTTTSSSR	1202				GO:0045095 (cytoskeleton, intracellular)	GO:0005198 (structural molecule activity)
427	P20152	1	Vimentin	Vim	3.75	2.625	4.75	DNLAEDIMR+EEAESTLQSFR+ETNLESLPLVDTHSK+EYQDLLNVK+FADLSEAANR+FADLSEAANRNNDALR+FANYIDK+ILLAELEQLK+ISLPLPTFSSLNLR+LAELEQLK+LLEGEESR+LLQDSVDFSLADAINTEFK+LQDEIQNMK+LRSSVPGVR+MFGGSGTSSRPSSNR+QDVDNASLAR+QQYESVAAK+QVDQLTNDKAR+SLYSSSPGGAYVTR+TNEKVELQELNDR	466	Involved with LARP6 in the stabilization of type I collagen mRNAs for CO1A1 and CO1A2.		GO:0014002 cellular processGO:0060020 cellular processGO:0045109 cellular component organization or biogenesisGO:0045103 cellular processGO:0070307 cellular processGO:0010977 regulationGO:0010628 regulationGO:0060395 regulation	GO:0031252 (other, cell leading edge) GO:0042995 (other, cell projection) GO:0005737 (cytoplasm, intracellular) GO:0005856 (cytoskeleton, intracellular) GO:0005829 (cytoplasm, intracellular) GO:0070062 (extracellular, extracellular exosome) GO:0031012 (extracellular, extracellular matrix) GO:0005925 (other, anchoring junction) GO:0005882 (cytoskeleton, intracellular) GO:0043005 (other, cell proje…	GO:0003725 (binding, heterocyclic compound binding) GO:0042802 (binding, protein binding) GO:1990254 (binding, macromolecular complex binding) GO:0008022 (binding, protein binding) GO:0097110 (binding, protein binding) GO:0005200 (structural molecule activity, structural constituent of cytoskeleton) GO:0005212 (structural molecule activity, structural constituent of eye lens) GO:0005198 (structur…
428	Q6IG02	1	Keratin, type II cytoskeletal 2 epidermal	Krt2	2.36364	1.54545	3.81818	EIKMEISELNR+FSSGSAVVSGGSR+GEHAIKDAR+GFSSGSAVVSGGSR+GGGGGGGGFRGFSSGSAVVSGGSR+GGGGGGGGGFRGFSSGSAVVSGGSR+GGSGGGGYSTGGGSR+GGSSSGGGGYSSGGGSR+KYEDEINK+KYEDEINKR+LLRDYQELMNVK+LTDLEEALQQGR+MEMLTQEVDFLR+RGGGGGGGGGFR+SSGSAVVSGGSR+SSGVRGSGSGSGGGGYSSGGGSR+TTNLDPVFQAYIGILK+YEDEINK+YEDEINKR	685	Probably contributes to terminal cornification. Associated with keratinocyte activation, proliferation and keratinization (By similarity).			GO:0045095 (cytoskeleton, intracellular)	GO:0005198 (structural molecule activity)
429	A0A0G2JZQ9	1	Keratin, type II cytoskeletal 1b	Krt77	3.22222	2.22222	4.33333	DVDAAFMAK+DVDAAFMAKSDLQSR+FASFIDK+FLEQQNQVLQTK+GGGGGTGSRGGGGSGGGGSYGSSSR+GGGGSGGGGSYGSSSR+GGGGSGGGGSYGSSSRSSSK+KYEDEINK+KYEDEINKR+LLEGEESR+NKYEDEINK+NKYEDEINKR+SLDLDSIINAVR+TLNNKFASFIDKVR+YEDEINK+YEDEINKR	579				GO:0070062 (extracellular, extracellular exosome) GO:0045095 (cytoskeleton, intracellular)	GO:0005198 (structural molecule activity)
430	P62259	1	14-3-3 protein epsilon	Ywhae	3.66667	1.66667	4.44444	AAFDDAIAELDTLSEESYK+DSTLIMQLLR+EAAENSLVAYK+EALQDVEDENQ+EDLVYQAK+EMVESMK+HLIPAANTGESK+IISSIEQK+KEAAENSLVAYK+KVAGMDVELTVEER+LAEQAER+LICCDILDVLDKHLIPAANTGESK+TLIMQLLR+YDEMVESMK	255	Adapter protein implicated in the regulation of a large spectrum of both general and specialized signaling pathways. Binds to a large number of partners, usually by recognition of a phosphoserine or phosphothreonine motif. Binding generally results in the modulation of the activity of the binding partner. Positively regulates phosphorylated protein HSF1 nuclear export to the cytoplasm.		GO:0034605 cellular processGO:0021987 developmental processGO:0021766 developmental processGO:0000165 regulationGO:1901020 regulationGO:1902309 regulationGO:0035308 regulationGO:0001764 cellular processGO:0046827 regulationGO:0006605 localizationGO:0051480 regulationGO:0060306 regulationGO:1901016 regulationGO:0021762 developmental process	GO:0030424 (other, cell projection) GO:0090724 (other, cell projection) GO:0005737 (cytoplasm, intracellular) GO:0030659 (other intracellular organelles, intracellular) GO:0005829 (cytoplasm, intracellular) GO:0070062 (extracellular, extracellular exosome) GO:0005925 (other, anchoring junction) GO:0005871 (cytoskeleton, intracellular) GO:0042470 (other intracellular organelles, intracellular) GO:…	GO:0045296 (binding, protein binding) GO:0005246 (molecular function regulator, channel regulator activity) GO:0019899 (binding, protein binding) GO:0042826 (binding, protein binding) GO:0042802 (binding, protein binding) GO:0044325 (binding, protein binding) GO:0023026 (binding, antigen binding) GO:0051219 (binding, protein binding) GO:0050815 (binding, ion binding) GO:0015459 (molecular functio…
431	P23565	1	Alpha-internexin	Ina	4.5	4	6.33333	ALEAELAALR+AQLEEASSAR+AQYESLAAK+DVDGATLAR+EYQDLLNVK+FANLNEQAAR+MALDIEIAAYRK+RLPASDGLDLSQAAAR+SFGSEHYLCSASSYR+TIEIEGLR+TNEKEQLQGLNDRFAVFIEK+VGELFQR	505	Class-IV neuronal intermediate filament that is able to self-assemble. It is involved in the morphogenesis of neurons. It may form an independent structural network without the involvement of other neurofilaments or it may cooperate with NF-L to form the filamentous backbone to which NF-M and NF-H attach to form the cross-bridges (By similarity).		GO:0030154 cellular processGO:0007399 developmental processGO:0042246 developmental process	GO:0005883 (cytoskeleton, intracellular)	GO:0046982 (binding, protein binding) GO:0005198 (structural molecule activity)
432	P21614	1	Vitamin D-binding protein	Gc	3	2.44444	4.33333	DKVCNELAMLGKEDFR+EDFRSLSLILYSR+EVVSLTEECCAEGADPTCYDTR+HLSLLTTMSNR+NYLSMVGSCCTSANPTVCFVK+QLTSFIEKGQEMCADYSENTFTEYKKK+RQLTSFIEK+RTQVPEVFLSK+SRLSHLIK+TKTPNTSPAELK+TKTPNTSPAELKDMVEK+TSELSVK+VLEPTLK+VPEVFLSK	476	Involved in vitamin D transport and storage, scavenging of extracellular G-actin, enhancement of the chemotactic activity of C5 alpha for neutrophils in inflammation and macrophage activation.		GO:0042359 metabolic process	GO:0072562 (extracellular, extracellular region part) GO:0070062 (extracellular, extracellular exosome) GO:0005615 (extracellular, extracellular region part)	GO:0003779 (binding, protein binding) GO:1902118 (binding, lipid binding) GO:0051183 (transporter, vitamin transporter activity)
433	P63101	1	14-3-3 protein zeta/delta	Ywhaz	2.81818	1.36364	3.18182	DICNDVLSLLEK+DSTLIMQLLR+FLIPNASQPESK+GIVDQSQQAYQEAFEISKK+KGIVDQSQQAYQEAFEISKK+LAEQAER+MDKNELVQK+TLIMQLLR+VVSSIEQK+VVSSIEQKTEGAEK+YDDMAACMK+YLAEVAAGDDKK	245	Adapter protein implicated in the regulation of a large spectrum of both general and specialized signaling pathways. Binds to a large number of partners, usually by recognition of a phosphoserine or phosphothreonine motif. Binding generally results in the modulation of the activity of the binding partner.		GO:0051683 localizationGO:0090168 cellular component organization or biogenesisGO:0006605 localizationGO:0010941 regulation	GO:0072562 (extracellular, extracellular region part) GO:0030659 (other intracellular organelles, intracellular) GO:0005829 (cytoplasm, intracellular) GO:0070062 (extracellular, extracellular exosome) GO:0005615 (extracellular, extracellular region part) GO:0005925 (other, anchoring junction) GO:0042470 (other intracellular organelles, intracellular) GO:0005739 (mitochondria, intracellular) GO:00…	GO:0045296 (binding, protein binding) GO:0042802 (binding, protein binding) GO:0044325 (binding, protein binding) GO:0019904 (binding, protein binding) GO:0019901 (binding, protein binding) GO:0003723 (binding, heterocyclic compound binding) GO:0008134 (binding, protein binding) GO:0031625 (binding, protein binding)
434	F1LPJ2	1	Ryanodine receptor 3	Ryr3	3.83333	7.5	4.33333	APMVLFLDRVYGIK+DQQEQVREDMETK+EENGMAWK+EMVASLFCKLAALVR+LHERGAAEMVLQMISASK+LMMKNEYIIPITSSTR+MPSSFLKVETERVSER+MVASCCR+NCTVTVTLGDER+NYNLQMSTETLK+TLLYGHAILLR	4848			GO:0051481 regulation	GO:0005783 (er, endomembrane system) GO:0016021 (other, membrane part) GO:0048471 (nucleus, intracellular)	GO:0005509 (binding, ion binding) GO:0048763 (molecular transducer activity, receptor activity) GO:0005219 (molecular transducer activity, receptor activity)
435	E9Q401	1	Ryanodine receptor 2	Ryr2	2.72727	1.18182	3.45455	AEKTYAVKAGR+DLYAFYPLLIR+ERPEEQAPR+GAAEMVLQTISASKGETGPMVAATLK+GSLVEGAKKIK+HGLPGIGLSTSLRPR+LFGLDIK+SNQHLICDNLLPGR+TLLYGHAILLR+VDPLHQLILLFSR+VGDDLILVSVSSER	4966	Calcium channel that mediates the release of Ca(2+) from the sarcoplasmic reticulum into the cytoplasm and thereby plays a key role in triggering cardiac muscle contraction. Aberrant channel activation can lead to cardiac arrhythmia. In cardiac myocytes, calcium release is triggered by increased Ca(2+) levels due to activation of the L-type calcium channel CACNA1C. The calcium channel activity is…		GO:0030509 regulationGO:0070588 localizationGO:0006816 localizationGO:0060402 regulationGO:0019722 regulationGO:0035584 regulationGO:0060070 regulationGO:0060048 interaction with cells and organismsGO:0003300 interaction with cells and organismsGO:0006874 regulationGO:0071313 cellular processGO:0071872 cellular processGO:0060401 localizationGO:0005513 response to stimulusGO:0003143 developmental …	GO:0034704 (macromolecular complex, transporter complex) GO:0070062 (extracellular, extracellular exosome) GO:0016021 (other, membrane part) GO:0016020 (other) GO:0005886 (plasma membrane, cell periphery) GO:0043234 (macromolecular complex, protein complex) GO:0030017 (other intracellular organelles, intracellular) GO:0016529 (er, endomembrane system) GO:0033017 (er, endomembrane system) GO:00057…	GO:0005262 (transporter, substrate-specific transporter activity) GO:0005509 (binding, ion binding) GO:0048763 (molecular transducer activity, receptor activity) GO:0015278 (molecular transducer activity, receptor activity) GO:0005516 (binding, protein binding) GO:0019899 (binding, protein binding) GO:0042802 (binding, protein binding) GO:0097159 (binding, organic cyclic compound binding) GO:0034…
436	P68254-2	1	Isoform 2 of 14-3-3 protein theta	Ywhaq	3.09091	1	3.81818	AVTEQGAELSNEER+DSTLIMQLLR+EKVESELR+LAEQAER+NLLSVAYKNVVGGR+TDTSDKKLQLIK+TLIMQLLR+VISSIEQK+YDDMATCMK+YLAEVACGDDR		Adapter protein implicated in the regulation of a large spectrum of both general and specialized signaling pathways. Binds to a large number of partners, usually by recognition of a phosphoserine or phosphothreonine motif. Binding generally results in the modulation of the activity of the binding partner. Negatively regulates the kinase activity of PDPK1 (By similarity).		GO:0034766 regulationGO:0045892 regulationGO:0006605 localizationGO:0007165 regulationGO:0007264 regulationGO:0021762 developmental process	GO:0005737 (cytoplasm, intracellular) GO:0030659 (other intracellular organelles, intracellular) GO:0005829 (cytoplasm, intracellular) GO:0070062 (extracellular, extracellular exosome) GO:0005925 (other, anchoring junction) GO:0016020 (other) GO:0043234 (macromolecular complex, protein complex)	GO:0071889 (binding, protein binding) GO:0042802 (binding, protein binding) GO:0044325 (binding, protein binding) GO:0008022 (binding, protein binding) GO:0019904 (binding, protein binding) GO:0047485 (binding, protein binding)
437	P68510	1	14-3-3 protein eta	Ywhah	3.44444	2.55556	3.66667	AVTELNEPLSNEDR+DSTLIMQLLR+EHMQPTHPIR+ELETVCNDVLALLDK+GDREQLLQR+LAEQAER+TLIMQLLR+VISSIEQK+YDDMASAMK+YLAEVASGEK	246	Adapter protein implicated in the regulation of a large spectrum of both general and specialized signaling pathways. Binds to a large number of partners, usually by recognition of a phosphoserine or phosphothreonine motif. Binding generally results in the modulation of the activity of the binding partner. Negatively regulates the kinase activity of PDPK1 (By similarity).		GO:0007010 cellular component organization or biogenesisGO:0006713 metabolic processGO:0042921 regulationGO:0006886 localizationGO:0086010 regulationGO:0043066 regulationGO:0050774 regulationGO:0045893 regulationGO:0007088 regulationGO:2000649 regulationGO:0002028 regulationGO:0021762 developmental process	GO:0005737 (cytoplasm, intracellular) GO:0030659 (other intracellular organelles, intracellular) GO:0005829 (cytoplasm, intracellular) GO:0070062 (extracellular, extracellular exosome) GO:0014704 (other, cell-cell junction) GO:0005886 (plasma membrane, cell periphery)	GO:0003779 (binding, protein binding) GO:0019899 (binding, protein binding) GO:0035259 (binding, protein binding) GO:0042802 (binding, protein binding) GO:0044325 (binding, protein binding) GO:0019904 (binding, protein binding) GO:0046982 (binding, protein binding) GO:0017080 (molecular function regulator, channel regulator activity)
438	P08551	1	Neurofilament light polypeptide	Nefl	2.36364	1.72727	3.72727	EYQDLLNVK+FASFIER+FTVLTESAAK+IDSLMDEIAFLKK+LAAEDATNEKQALQGEREGLEETLR+MALDIEIAAYRK+QLQELEDKQNADISAMQDTINKLENELR+YEEEVLSREDAEGR+YLKEYQDLLNVK	543	Neurofilaments usually contain three intermediate filament proteins: L, M, and H which are involved in the maintenance of neuronal caliber.		GO:0008089 cellular processGO:0019896 cellular processGO:0021987 developmental processGO:0021766 developmental processGO:0045110 cellular component organization or biogenesisGO:0045109 cellular component organization or biogenesisGO:0045105 cellular component organization or biogenesisGO:0040011 localizationGO:0000226 cellular component organization or biogenesisGO:0043524 regulationGO:0033693 ce…	GO:0030424 (other, cell projection) GO:1904115 (cytoplasm, cell projection) GO:0005737 (cytoplasm, intracellular) GO:0030426 (other, cell projection) GO:0005882 (cytoskeleton, intracellular) GO:0043209 (other, myelin sheath) GO:0005883 (cytoskeleton, intracellular) GO:0043005 (other, cell projection) GO:0033596 (macromolecular complex, intracellular)	GO:0042802 (binding, protein binding) GO:0043274 (binding, protein binding) GO:0030674 (binding, binding, bridging) GO:0008022 (binding, protein binding) GO:0019904 (binding, protein binding) GO:0046982 (binding, protein binding) GO:0005200 (structural molecule activity, structural constituent of cytoskeleton)
439	P31001	1	Desmin	Des	3.75	2.25	5.25	EEAENNLAAFR+EYQDLLNVK+FLEQQNAALAAEVNR+LLEGEESR+SQAYSSSQR+TNEKVELQELNDR+TSGGAGGLGSLR	469	Muscle-specific type III intermediate filament essential for proper muscular structure and function. Plays a crucial role in maintaining the structure of sarcomeres, inter-connecting the Z-disks and forming the myofibrils, linking them not only to the sarcolemmal cytoskeleton, but also to the nucleus and mitochondria, thus providing strength for the muscle fiber during activity (By similarity). I…		GO:0045109 cellular component organization or biogenesisGO:0007517 developmental process	GO:0097512 (other intracellular organelles, intracellular) GO:0005911 (other, cell-cell junction) GO:0043292 (other intracellular organelles, intracellular) GO:0005737 (cytoplasm, intracellular) GO:0005856 (cytoskeleton, intracellular) GO:0070062 (extracellular, extracellular exosome) GO:0005916 (other, anchoring junction) GO:0014704 (other, cell-cell junction) GO:0005882 (cytoskeleton, intracell…	GO:0008092 (binding, protein binding) GO:0042802 (binding, protein binding) GO:0005200 (structural molecule activity, structural constituent of cytoskeleton)
440	Q8R121-2	1	Isoform 2 of Protein Z-dependent protease inhibitor	Serpina10	3.33333	1.88889	4.55556	DLGLSQGSFAFIHK+EEEEEEK+ETFSSNR+ETFSSNRDLGLSQGSFAFIHK+GLINHCIVK+MEVFFPK+MLLFLGR+SQGSFAFIHK+YEMHELLK		Inhibits activity of the coagulation protease factor Xa in the presence of PROZ, calcium and phospholipids. Also inhibits factor XIa in the absence of cofactors (By similarity).		GO:0007596 regulation	GO:0070062 (extracellular, extracellular exosome) GO:0005615 (extracellular, extracellular region part)	GO:0008201 (binding, carbohydrate derivative binding) GO:0004867 (molecular function regulator, enzyme regulator activity)
441	Q920B9	1	FACT complex subunit SPT16	Supt16h	3.3	1.8	3.8	EEEEEEK+EMRHKLK+GSRAALLTER+MQGSLEAHVNGFR+NISMSVEGDYTYLR+QDSLVINLNR+VTMINAIPVASLDPIK		Component of the FACT complex, a general chromatin factor that acts to reorganize nucleosomes. The FACT complex is involved in multiple processes that require DNA as a template such as mRNA elongation, DNA replication and DNA repair. During transcription elongation the FACT complex acts as a histone chaperone that both destabilizes and restores nucleosomal structure. It facilitates the passage of…		GO:0006281 cellular processGO:0006260 cellular processGO:0034724 cellular component organization or biogenesisGO:0032968 regulationGO:0006368 cellular process	GO:0005694 (chromosome, intracellular) GO:0035101 (nucleus, intracellular) GO:0005634 (nucleus, intracellular)	GO:0042393 (binding, protein binding) GO:0031491 (binding, chromatin binding) GO:0003723 (binding, heterocyclic compound binding)
442	G3HP25	1	Nucleolar protein 8	I79_012529	9.2	3.6	6.2	CANGSSSK+EEEEEEK+ESVVKASGK+GPMESKGSDSSLR+NWVVSKFGR	1158					GO:0003723 (binding, heterocyclic compound binding)
443	Q9Z1T1	1	AP-3 complex subunit beta-1	Ap3b1	4.625	2.875	3.5	CATSISEVTDTCLNGLVCLLSNR+DPNQLIRASALRVLSSIR+DSAKLDAMK+EEEEEEK+LLDSITVPVAR+LQILNLAAK+VPIIVPVMMLAIK	1105	Subunit of non-clathrin- and clathrin-associated adaptor protein complex 3 (AP-3) that plays a role in protein sorting in the late-Golgi/trans-Golgi network (TGN) and/or endosomes. The AP complexes mediate both the recruitment of clathrin to membranes and the recognition of sorting signals within the cytosolic tails of transmembrane cargo molecules. AP-3 appears to be involved in the sorting of a…		GO:0008089 cellular processGO:0048490 cellular processGO:0019882 immune system processGO:0048007 immune system processGO:0007596 regulationGO:0006886 localizationGO:0032438 cellular component organization or biogenesisGO:0051138 interaction with cells and organismsGO:0006622 localizationGO:0016192 localizationGO:0006829 localization	GO:0030123 (macromolecular complex, intracellular) GO:1904115 (cytoplasm, cell projection) GO:0030131 (macromolecular complex, intracellular) GO:0030665 (other intracellular organelles, intracellular) GO:0005765 (other intracellular organelles, intracellular) GO:0016020 (other) GO:0005802 (other intracellular organelles, endomembrane system)	GO:0030742 (binding, protein binding) GO:0019903 (binding, protein binding)
444	A0A1S9E0S6	1	Methyl methanesulfonate-sensitivity protein 22	OAory_01035230	3.44444	2.11111	4.44444	DLDQNAGIFTANVR+GRRSPSNK+KVLRPDDHRNSSR+LDQQRQKDTQLSSTQR+NFAWRLLPNHGR+NFLDTLR+NIAEGPLSEDGDVTR	2246			GO:0006281 cellular processGO:0031297 cellular process	GO:0005634 (nucleus, intracellular)
445	G3H732	1	60S ribosomal protein L5	I79_006157	1	1	1	FGMDKIYEGQVEAPGDK+GTVDGGLSIPHSTK+LLNRFGMDKIYEGQVEAPGDK+VTNRDIICQIAYAR	176			GO:0006412 cellular process	GO:0005840 (ribosome, intracellular)	GO:0008097 (binding, heterocyclic compound binding) GO:0003735 (structural molecule activity, structural constituent of ribosome)
446	Q5DTU3	1	MKIAA1866 protein	Fndc1	2.38462	1.46154	2.69231	HAASNMLR+SGHGVLAPGR+TPARTGLPVLPRK+VPSRSGHGVLAPGRTPAR	487			GO:0071456 cellular processGO:0010666 regulationGO:0001934 regulationGO:0051223 regulation	GO:0005911 (other, cell-cell junction) GO:0005737 (cytoplasm, intracellular) GO:0031966 (mitochondria, envelope) GO:0005886 (plasma membrane, cell periphery)
447	A0A061IAA4	1	Hexosyltransferase	H671_3g9392	9	6.25	8.5	EEEEEEK+GSDHVEVGWR+TQGYRTSGSK+TQGYRTSGSKVTELKPPVR	1029				GO:0032580 (other intracellular organelles, endomembrane system)	GO:0008376 (catalytic activity, transferase activity)
448	B1AYL1	1	Sodium channel protein	Scn7a	3.44444	2.11111	4.44444	LCDPSVK+NLQLAMAR+NTFMVLNR+NVSDTPAIDDR+VLSQFERMKVVLR	1681	Mediates the voltage-dependent sodium ion permeability of excitable membranes.		GO:0086010 regulationGO:0006936 interaction with cells and organismsGO:0019228 regulationGO:0055078 regulation	GO:0097386 (other, cell projection) GO:0005886 (plasma membrane, cell periphery) GO:0001518 (plasma membrane, cell periphery)	GO:0005272 (transporter, substrate-specific transporter activity) GO:0005248 (transporter, substrate-specific transporter activity)
449	P08553	0.9999	Neurofilament medium polypeptide	Nefm	0.764706	0.941176	3.17647	DVADKKK+EEEPEAEKSPVK+EYQDLLNVK+LTEAAEQNK+MALDIEIAAYRK+QLSDIEER+QPSVTISSK+SNHEEEVADLLAQIQASHITVER+SYTLDSLGNPSAYR+VQSLQDEVAFLR	848	Neurofilaments usually contain three intermediate filament proteins: L, M, and H which are involved in the maintenance of neuronal caliber.		GO:0008088 cellular processGO:0061564 cellular component organization or biogenesisGO:0045110 cellular component organization or biogenesisGO:0045104 cellular component organization or biogenesisGO:0000226 cellular component organization or biogenesisGO:0060052 cellular component organization or biogenesisGO:0031133 regulation	GO:0030424 (other, cell projection) GO:0043209 (other, myelin sheath) GO:0005883 (cytoskeleton, intracellular) GO:0031594 (other, neuromuscular junction) GO:0043005 (other, cell projection) GO:0014069 (other, postsynapse)	GO:0005198 (structural molecule activity)
450	P19246	0.9999	Neurofilament heavy polypeptide	Nefh	4	2.375	4.875	AAMGELYER+AQLEGHAVQSTLQSEEWFR+DALKCDVTSALR+EYQDLLNVK+FAQEAEAAR+IPSISTHIK+LEQEHLLEDIAHVR+LGAARGQLR+MALDIEIAAYRK+MMSFGSADALLGAPFAPLHGGGSLHYSLSR+SAAGSSSGFHSWAR		Neurofilaments usually contain three intermediate filament proteins: L, M, and H which are involved in the maintenance of neuronal caliber. NF-H has an important function in mature axons that is not subserved by the two smaller NF proteins.		GO:0061564 cellular component organization or biogenesisGO:1990830 cellular processGO:0045110 cellular component organization or biogenesisGO:0045104 cellular component organization or biogenesisGO:0000226 cellular component organization or biogenesisGO:0033693 cellular component organization or biogenesisGO:0060052 cellular component organization or biogenesisGO:0048936 cellular component organi…	GO:0030424 (other, cell projection) GO:0005737 (cytoplasm, intracellular) GO:0005739 (mitochondria, intracellular) GO:0043209 (other, myelin sheath) GO:0097418 (other, intracellular) GO:0005883 (cytoskeleton, intracellular) GO:0014069 (other, postsynapse)	GO:0019901 (binding, protein binding) GO:0005198 (structural molecule activity)
451	A0A061I317	0.9999	Protocadherin Fat 3-like protein	H671_4g12959	4.5	5.66667	5.33333	LDHEVSPAFHFK+LSEDSKEEDFK+SNGIPFRSLRGGDGR+SSTARLHIEWIK	3711			GO:0007156 interaction with cells and organisms	GO:0016021 (other, membrane part) GO:0005886 (plasma membrane, cell periphery)	GO:0005509 (binding, ion binding)
452	G3GS21	0.9999	FYVE, RhoGEF and PH domain-containing protein 5	I79_000328	3.625	3	5	EEEEEEK+ERLGISLGER+NGPVPGTMR+RVLELDR+SGYSTWEEGDSEGGLVPVDR	1582			GO:0035023 regulationGO:0006412 cellular process	GO:0005840 (ribosome, intracellular)	GO:0046872 (binding, ion binding) GO:0005089 (molecular function regulator, guanyl-nucleotide exchange factor activity) GO:0003735 (structural molecule activity, structural constituent of ribosome)
453	M0R3M8	0.9999	Ribosomal RNA-processing 12 homolog	Rrp12	3.9	1	3.5	AAQHGVCSVLK+EEEEEEK+GSQVGHKLHR+HVQLVLEAIGKLSDDMRR+QRSRAWLK	1293				GO:0005730 (nucleus, intracellular)	GO:0003723 (binding, heterocyclic compound binding)
454	P35564	0.9998	Calnexin	Canx	2.7	1.9	4.1	AKHHAISAK+AKKDDTDDEIAK+AKKDDTDDEIAKYDGK+CESAPGCGVWQRPMIDNPNYK+CGEDYKLHFIFR+EEEEEEK+EIEDPEDR+GSLSGWILSKAK+HHAISAK+KIPNPDFFEDLEPFK+RPDADLK+SLSGWILSK+TAELSLDQFHDK+TPYTIMFGPDK+TYFTDKK+WEVDEMK	591	Calcium-binding protein that interacts with newly synthesized glycoproteins in the endoplasmic reticulum. It may act in assisting protein assembly and/or in the retention within the ER of unassembled protein subunits. It seems to play a major role in the quality control apparatus of the ER by the retention of incorrectly folded proteins. Associated with partial T-cell antigen receptor complexes t…		GO:0007568 developmental processGO:0002474 immune system processGO:0061077 cellular processGO:0072583 localizationGO:0048488 localization	GO:0030424 (other, cell projection) GO:0032839 (cytoplasm, cell projection) GO:0043197 (other, cell projection) GO:0005783 (er, endomembrane system) GO:0005789 (er, endomembrane system) GO:0044233 (mitochondria, organelle part) GO:0070062 (extracellular, extracellular exosome) GO:0031012 (extracellular, extracellular matrix) GO:0071556 (er, endomembrane system) GO:0016021 (other, membrane part) G…	GO:0034185 (binding, protein binding) GO:0005509 (binding, ion binding) GO:0030246 (binding, carbohydrate binding) GO:0035255 (binding, protein binding) GO:0003723 (binding, heterocyclic compound binding) GO:0051082 (binding, protein binding)
455	A0A0G2JW69	0.9998	Keratin 79	Krt79	1	1	1	FASFIDK+GGQVSGGTSILRKTTTVK+KYEDEINK+KYEDEINKR+NISISVAGGSSSGR+NKYEDEINK+NKYEDEINKR+SGSSSGGFGSR+SLDLDSIIAEVK+SRAEAESWYQTK+TLNNKFASFIDKVR+YEDEINK+YEDEINKR	484				GO:0070062 (extracellular, extracellular exosome) GO:0045095 (cytoskeleton, intracellular)	GO:0019899 (binding, protein binding) GO:0005198 (structural molecule activity)
456	P09895	0.9998	60S ribosomal protein L5	Rpl5	3.7	1	4.1	HIMGQNVADYMR+KHIMGQNVADYMR+LVIQDKNKYNTPK+VTNRDIICQIAYAR	297	Component of the ribosome, a large ribonucleoprotein complex responsible for the synthesis of proteins in the cell. The small ribosomal subunit (SSU) binds messenger RNAs (mRNAs) and translates the encoded message by selecting cognate aminoacyl-transfer RNA (tRNA) molecules. The large subunit (LSU) contains the ribosomal catalytic site termed the peptidyl transferase center (PTC), which catalyzes…		GO:0071241 cellular processGO:1905017 regulationGO:1905020 regulationGO:0010922 regulationGO:1905023 regulationGO:0000027 cellular component organization or biogenesisGO:0006412 cellular process	GO:0017101 (macromolecular complex, intracellular) GO:0005737 (cytoplasm, intracellular) GO:0022625 (ribosome, intracellular) GO:0022626 (ribosome, intracellular) GO:0030529 (nucleus, intracellular) GO:0005730 (nucleus, intracellular)	GO:0008097 (binding, heterocyclic compound binding) GO:0003729 (binding, heterocyclic compound binding) GO:0003735 (structural molecule activity, structural constituent of ribosome)
457	Q6P9Q6-2	0.9998	Isoform B of FK506-binding protein 15	Fkbp15	1.71429	2.07143	2.35714	CQAEAEMDEIR+EEEEEEK+EVATDGLLQGNSR		Involved in the transport of early endosomes at the level of transition between microfilament-based and microtubule-based movement (By similarity). May be involved in the cytoskeletal organization of neuronal growth cones. Seems to be inactive as a PPIase.		GO:0006897 localizationGO:0010923 regulation	GO:0030424 (other, cell projection) GO:0005769 (endosome, endomembrane system) GO:0030426 (other, cell projection) GO:0016020 (other)	GO:0003779 (binding, protein binding)
458	Q922Q1	0.9997	Mitochondrial amidoxime reducing component 2	2002-03-01	4.375	2.75	3.75	CVLTTVDPDTGIIDRK+CVLTTVDPDTGIIDRKEPLETLK+EDGHMVTAR+EPLETLK+FWMVVKEDGHMVTAR+LCDPSVK+LFGLDIK+LGLPGQPR+SIYQSSPLFGMYFSVEK	338	As a component of the benzamidoxime prodrug-converting complex required to reduce N-hydroxylated prodrugs, such as benzamidoxime. Also able to reduce N(omega)-hydroxy-L-arginine (NOHA) and N(omega)-hydroxy-N(delta)-methyl-L-arginine (NHAM) into L-arginine and N(delta)-methyl-L-arginine, respectively (By similarity).		GO:0042126 cellular processGO:0055114 metabolic process	GO:0070062 (extracellular, extracellular exosome) GO:0005743 (mitochondria, envelope) GO:0005741 (mitochondria, envelope) GO:0005739 (mitochondria, intracellular) GO:0005777 (peroxisome/microbody, intracellular)	GO:0030151 (binding, ion binding) GO:0043546 (binding, cofactor binding) GO:0008940 (catalytic activity, oxidoreductase activity) GO:0030170 (binding, cofactor binding)
459	A0A0A2JU77	0.9997	Methyl methanesulfonate-sensitivity protein 22	PEX2_093340	1	1	1	AMGLVSQVR+ESTPKPLK+NFAWRLLPNHGR+RGAIRQAK+VGSSELKTLFK	2313			GO:0006281 cellular processGO:0031297 cellular process	GO:0005634 (nucleus, intracellular)
460	Q8BNA6	0.9995	Protocadherin Fat 3	Fat3	3.27273	0.545455	4.18182	KSLMNSGIKNGNFALR+LDHEVSPAFHFK+QQFYNLTVRAK+SLMNSGIKNGNFALR+SSTARLHIEWIK+YDLEILAVDRGMK		May play a role in the interactions between neurites derived from specific subsets of neurons during development.		GO:0000904 cellular component organization or biogenesisGO:0007156 interaction with cells and organismsGO:2000171 regulationGO:0001764 cellular processGO:0010842 developmental process	GO:0030425 (other, cell projection) GO:0016021 (other, membrane part) GO:0005886 (plasma membrane, cell periphery)	GO:0005509 (binding, ion binding)
461	Q6J1Y9	0.9995	Ubiquitin carboxyl-terminal hydrolase 19	Usp19	2.5	1.6	4.9	DKINDLVEFPVR+GGLLQLALPK+LVCPVCAK	1357	Deubiquitinating enzyme that regulates the degradation of various proteins. Deubiquitinates and prevents proteasomal degradation of RNF123 which in turn stimulates CDKN1B ubiquitin-dependent degradation thereby playing a role in cell proliferation. Involved in decreased protein synthesis in atrophying skeletal muscle. Modulates transcription of major myofibrillar proteins. Also involved in turnov…	Thiol-dependent hydrolysis of ester, thioester, amide, peptide and isopeptide bonds formed by the C-terminal Gly of ubiquitin (a 76-residue protein attached to proteins as an intracellular targeting signal).	GO:0048642 regulationGO:0090068 regulationGO:0016579 cellular processGO:1900037 regulationGO:0031647 regulationGO:0034976 cellular processGO:0030433 cellular process	GO:0005789 (er, endomembrane system) GO:0016021 (other, membrane part) GO:0005634 (nucleus, intracellular)	GO:0046872 (binding, ion binding) GO:0004843 (catalytic activity, hydrolase activity)
462	Q766D5	0.9995	N-acetyl-beta-glucosaminyl-glycoprotein 4-beta-N-acetylgalactosaminyltransferase 1	B4galnt4	1	1	1	GSDHVEVGWR+LNAKHGGR		Transfers N-acetylgalactosamine (GalNAc) from UDP-GalNAc to N-acetylglucosamine-beta-benzyl with a beta-1,4-linkage to form N,N'-diacetyllactosediamine, GalNAc-beta-1,4-GlcNAc structures in N-linked glycans and probably O-linked glycans.	UDP-N-acetyl-alpha-D-galactosamine + N-acetyl-beta-D-glucosaminyl group = UDP + N-acetyl-beta-D-galactosaminyl-(1->4)-N-acetyl-beta-D-glucosaminyl group.		GO:0032580 (other intracellular organelles, endomembrane system) GO:0016021 (other, membrane part)	GO:0008376 (catalytic activity, transferase activity) GO:0033842 (catalytic activity, transferase activity)
463	A0A0G2K1E3	0.9994	Histone-lysine N-methyltransferase	Kmt2b	3.55556	2.55556	4	ARPPEDLPSEIVDFVLK+CKFCHVCGRK+FVPVVTTPVK+GGQPGRGGR+GSGAERVR+GSGGGGGRGGR	2714		S-adenosyl-L-methionine + L-lysine-[histone] = S-adenosyl-L-homocysteine + N(6)-methyl-L-lysine-[histone].	GO:0016458 regulationGO:0080182 cellular component organization or biogenesisGO:0007613 behaviorGO:0009994 cellular processGO:0001541 developmental processGO:0030728 interaction with cells and organismsGO:0051569 regulationGO:0006355 regulation	GO:0035097 (nucleus, intracellular)	GO:0003677 (binding, heterocyclic compound binding) GO:0042800 (catalytic activity, transferase activity) GO:0008270 (binding, ion binding)
464	A0A0G2K0I4	0.9994	Keratin 84	Krt84	1	1	1	FASFIDK+TLNNKFASFIDKVR+VTAGQHCDNLRNTR	608			GO:0045616 regulation	GO:0070062 (extracellular, extracellular exosome) GO:0045095 (cytoskeleton, intracellular)	GO:0030280 (structural molecule activity, structural constituent of epidermis)
465	Q5S003	0.9994	Sperm-associated antigen 17	Spag17	4.25	2.25	5.125	EEEEEEK+KVASAKPGKGK+NVGVDFCR+TRFERGSTFIK+TSTISSSSLGVVMSQK		Component of the central pair apparatus of ciliary axonemes. Plays a critical role in the function and structure of motile cilia (PubMed:23418344, PubMed:15827353). May play a role in endochondral bone formation, most likely because of a function in primary cilia of chondrocytes and osteoblasts (PubMed:26017218).		GO:1904158 cellular component organization or biogenesisGO:0003351 cellular process	GO:1990716 (cytoskeleton, cell projection) GO:0005829 (cytoplasm, intracellular) GO:0005874 (cytoskeleton, intracellular) GO:0031514 (other, cell projection) GO:0005654 (nucleus, intracellular)
466	P30681	0.9994	High mobility group protein B2	Hmgb2	2.7	2.2	4.1	AFFVQTCR+IEHPGLSIGDTAK	210	Multifunctional protein with various roles in different cellular compartments. May act in a redox sensitive manner. In the nucleus is an abundant chromatin-associated non-histone protein involved in transcription, chromatin remodeling and V(D)J recombination and probably other processes. Binds DNA with a preference to non-canonical DNA structures such as single-stranded DNA. Can bent DNA and enha…		GO:0060326 cellular processGO:0071222 cellular processGO:0050829 response to stimulusGO:0050830 response to stimulusGO:0006310 cellular processGO:0006265 cellular component organization or biogenesisGO:0002437 immune system processGO:0045087 immune system processGO:0008584 developmental processGO:1902042 regulationGO:0010629 regulationGO:0045892 regulationGO:0043388 regulationGO:0001938 regulatio…	GO:0005623 (other) GO:0000793 (chromosome, intracellular) GO:0005737 (cytoplasm, intracellular) GO:0005615 (extracellular, extracellular region part) GO:0000790 (chromosome, intracellular) GO:0005730 (nucleus, intracellular) GO:0005634 (nucleus, intracellular) GO:0048471 (nucleus, intracellular) GO:0043234 (macromolecular complex, protein complex)	GO:0042056 (other) GO:0003684 (binding, heterocyclic compound binding) GO:0003677 (binding, heterocyclic compound binding) GO:0008301 (binding, heterocyclic compound binding) GO:0003690 (binding, heterocyclic compound binding) GO:0001158 (binding, heterocyclic compound binding) GO:0044378 (binding, heterocyclic compound binding) GO:0019904 (binding, protein binding) GO:0050786 (binding, protein b…
467	A0A061IPN5	0.9993	14-3-3 protein sigma-like protein	H671_1g1572	4.125	1.5	5.625	AAWRVLSSIEQK+DSTLFMQLLR+GEELSCEER+GVCDTVLGLLDSHLIK+LAEQAER+VISSIEQK	226					GO:0019904 (binding, protein binding)
468	Q7TPJ8	0.9991	Ac2-143	LOC100362040	3.66667	1.11111	5	ARACDWAVEGKGGTLR+EEEEEEK+GGTLRVGVGR	589
469	Q692V3	0.9991	Tetratricopeptide repeat protein 41	Ttc41	1	1	1	EEEEEEK+ESNPNVAQNSVNHKK+LLGVSTPVR					GO:0005737 (cytoplasm, intracellular)
470	A0A061I5M1	0.9991	Transcription cofactor vestigial-like protein 3	H671_4g13188	1.29412	1.41176	2.23529	DSSALSSQR+EEEEEEK	397			GO:0006355 regulation	GO:0005634 (nucleus, intracellular)
471	B1WC84	0.9991	Canopy 4 homolog	Cnpy4	1	1	1	EEEEEEK+TSGTPKHDPEDL	247					GO:0005102 (binding, protein binding)
472	G3GUW6	0.9991	Contactin-5	I79_001490	8.33333	2.33333	5	AYNGAGYGPLSR+EEEEEEK	577
473	M0R5J1	0.9991	ArfGAP with SH3 domain, ankyrin repeat and PH domain 3	Asap3	1	1	1	CGVKYGCLTISHSMVNRPPVK+EEEEEEK	903			GO:0016477 cellular processGO:0051492 regulation	GO:0005829 (cytoplasm, intracellular) GO:0005925 (other, anchoring junction) GO:0005654 (nucleus, intracellular) GO:0001726 (other, cell leading edge)	GO:0005096 (molecular function regulator, enzyme regulator activity) GO:0046872 (binding, ion binding)
474	D3ZD02	0.9983	60S ribosomal protein L13	RGD1563145	0.628571	0.2	1.02857	EAAEQDVEK+GFSLEELR+KAQQAKAR+LATQLTGPVMPIR+MTRAKAWLFGIR+NKSTESLQANVQR+SKLILFPR+TIGISVDPR+VDTWFNQRASK	210			GO:0006412 cellular process	GO:0022625 (ribosome, intracellular)	GO:0003723 (binding, heterocyclic compound binding) GO:0003735 (structural molecule activity, structural constituent of ribosome)
475	W6QG20	0.998	Methyl methanesulphonate-sensitivity protein 22	PROQFM164_S04g000231	1.27778	0.944444	2.33333	AMGLVSQVR+DAHIVSDCR+EIQTLTGFVQSISER+MTDASYR+NFAWRLLPNHGR+QSLPNGER	2296			GO:0006281 cellular processGO:0031297 cellular process	GO:0005634 (nucleus, intracellular)
476	P31000	0.9979	Vimentin	Vim	1	1	1	DNLAEDIMR+EEAESTLQSFR+ETNLESLPLVDTHSK+EYQDLLNVK+FADLSEAANR+FADLSEAANRNNDALR+FANYIDK+ILLAELEQLK+ISLPLPNFSSLNLR+LAELEQLK+LLEGEESR+LLQDSVDFSLADAINTEFK+LQDEIQNMK+MFGGSGTSSRPSSNR+QDVDNASLAR+QQYESVAAK+QVDQLTNDKAR+SLYSSSPGGAYVTR+TNEKVELQELNDR	466	Involved with LARP6 in the stabilization of type I collagen mRNAs for CO1A1 and CO1A2.		GO:0007568 developmental processGO:0044344 cellular processGO:0046697 developmental processGO:0045444 cellular processGO:0060252 regulationGO:0050770 regulationGO:1900147 regulationGO:0032355 response to stimulusGO:0009314 response to stimulusGO:0010269 response to stimulusGO:0033280 response to stimulusGO:0010043 response to stimulusGO:0043403 developmental process	GO:0030424 (other, cell projection) GO:0044297 (other, cell body) GO:0042995 (other, cell projection) GO:0005737 (cytoplasm, intracellular) GO:0005856 (cytoskeleton, intracellular) GO:0005829 (cytoplasm, intracellular) GO:0005882 (cytoskeleton, intracellular) GO:0016363 (nucleus, intracellular) GO:0048471 (nucleus, intracellular) GO:0045098 (cytoskeleton, intracellular)	GO:0019900 (binding, protein binding) GO:0019901 (binding, protein binding) GO:0051721 (binding, protein binding) GO:0005200 (structural molecule activity, structural constituent of cytoskeleton) GO:0005198 (structural molecule activity)
477	F1LQX4-3	0.9976	Isoform 3 of Rho GTPase-activating protein 44	Arhgap44	0.444444	0.962963	1.2963	AALDCCVVDVQEYSADPHAIAGALK+DGLRKIQSMGVR+SSGLSSSLQPAGAK+VMDTSWVARRGSSAGR		GTPase-activating protein (GAP) that stimulates the GTPase activity of Rho-type GTPases. Thereby, controls Rho-type GTPases cycling between their active GTP-bound and inactive GDP-bound states. May act as a GAP for CDC42 and RAC1. Endosomal recycling protein which, in association with SHANK3, is involved in synaptic plasticity. Promotes GRIA1 exocytosis from recycling endosomes and spine morpholo…		GO:0006887 cellular processGO:0007165 regulation	GO:0030054 (other) GO:0043197 (other, cell projection) GO:0014069 (other, postsynapse) GO:0048786 (other, neuron part) GO:0055037 (endosome, endomembrane system)	GO:0005096 (molecular function regulator, enzyme regulator activity)
478	G0XSP0	0.9973	A-type inclusion protein	CPXV_AUS1999_867_150	2.54545	1.90909	3.63636	IADLERKLR+TTISTYVSR	1274			GO:0016032 cellular process
479	Q3UFM5	0.9966	Nucleolar MIF4G domain-containing protein 1	Nom1	3.55556	2.33333	4.22222	EEEEEEK+EELDRLK+GEAESGTR+NAGSGSETR+TLVRNAGSGSETR	854	Plays a role in targeting PPP1CA to the nucleolus.		GO:0048820 developmental processGO:0022008 cellular processGO:0042274 cellular component organization or biogenesis	GO:0005730 (nucleus, intracellular) GO:0005634 (nucleus, intracellular)	GO:0003723 (binding, heterocyclic compound binding)
480	Q7TP11	0.9965	6-phosphogluconate dehydrogenase, decarboxylating	Pgd	6	3.6	8.8	DMNDWLYAFNPLLAGTIR+EEEEEEK+EPLSSNWAKHFVVVR+QTIAAISEVTFR+YGPSLMPGGNK	1089		6-phospho-D-gluconate + NADP(+) = D-ribulose 5-phosphate + CO(2) + NADPH.	GO:0019521 cellular processGO:0006098 cellular process	GO:0071821 (nucleus, intracellular)	GO:0004616 (catalytic activity, oxidoreductase activity) GO:0046982 (binding, protein binding)
481	G5E8J6	0.9965	Histidine rich calcium binding protein, isoform CRA_a	Hrc	3.44444	2.11111	3.88889	AAVSAPLSHHR+EEEEEEK+HAHHDLGR	738			GO:0055074 regulationGO:1902081 regulationGO:0051481 regulationGO:0045823 regulationGO:0010460 regulationGO:1901899 regulationGO:0010881 regulationGO:1901844 regulationGO:0008016 regulationGO:0002027 regulationGO:0033135 regulationGO:0060314 regulation	GO:0033017 (er, endomembrane system) GO:0030018 (other intracellular organelles, intracellular)	GO:0051117 (binding, protein binding) GO:0005509 (binding, ion binding) GO:0044325 (binding, protein binding)
482	G3I180	0.9959	TRAF family member-associated NF-kappa-B activator	I79_017129	3.625	1.375	5.5	DSAVKELQQKTETYEQR+GEHPGLSIGDVAK+KLGEMWNNTAADDKQPYEK+NRGTPCIESVVTPRGLGR+QACMDRDSAVK	427				GO:0005634 (nucleus, intracellular)	GO:0003677 (binding, heterocyclic compound binding)
483	Q6P542	0.9958	ATP-binding cassette sub-family F member 1	Abcf1	2.66667	3	1.75	ATGAAAAEAK+DVDDDSDER	837	Required for efficient Cap- and IRES-mediated mRNA translation initiation. Not involved in the ribosome biogenesis (By similarity).		GO:0045727 regulationGO:0006413 cellular process	GO:0005737 (cytoplasm, intracellular) GO:0005829 (cytoplasm, intracellular) GO:0016020 (other) GO:0005635 (nucleus, endomembrane system) GO:0005654 (nucleus, intracellular) GO:0042788 (ribosome, intracellular)	GO:0005524 (binding, carbohydrate derivative binding) GO:0016887 (catalytic activity, hydrolase activity) GO:0043022 (binding, macromolecular complex binding) GO:0003723 (binding, heterocyclic compound binding) GO:0008494 (binding, heterocyclic compound binding)
484	Q03555-2	0.9956	Isoform 1 of Gephyrin	Gphn	1	1	1	AFITVLEMTPVLGTEIINYR+EEEEEEK+IPDSIISR		Microtubule-associated protein involved in membrane protein-cytoskeleton interactions. It is thought to anchor the inhibitory glycine receptor (GLYR) to subsynaptic microtubules (PubMed:8264797). Catalyzes two steps in the biosynthesis of the molybdenum cofactor. In the first step, molybdopterin is adenylated. Subsequently, molybdate is inserted into adenylated molybdopterin and AMP is released (…	Adenylyl-molybdopterin + molybdate = molybdenum cofactor + AMP.	GO:0045184 localizationGO:0097112 cellular component organization or biogenesisGO:0072579 cellular component organization or biogenesisGO:0006777 cellular processGO:0018315 cellular processGO:0032324 cellular processGO:0051260 cellular component organization or biogenesisGO:0006605 localizationGO:0007416 cellular component organization or biogenesis	GO:0030054 (other) GO:0005737 (cytoplasm, intracellular) GO:0005856 (cytoskeleton, intracellular) GO:0030425 (other, cell projection) GO:0031234 (plasma membrane, cell periphery) GO:0060077 (other, inhibitory synapse) GO:0045211 (plasma membrane, cell periphery) GO:0099572 (other, postsynapse) GO:0045202 (other)	GO:0005524 (binding, carbohydrate derivative binding) GO:0046872 (binding, ion binding) GO:0061598 (catalytic activity, transferase activity) GO:0061599 (catalytic activity, transferase activity) GO:0030674 (binding, binding, bridging) GO:0032947 (binding, protein binding) GO:0042803 (binding, protein binding) GO:0005102 (binding, protein binding) GO:0015631 (binding, protein binding)
485	G3IKD4	0.9949	Keratin, type II cytoskeletal 79	I79_024334	3.44444	2.22222	3.88889	FASFIDK+GGQVSGGTSILRKTTTVK+KYEDEINK+KYEDEINKR+NISVSVAGGTSSGR+NKYEDEINK+NKYEDEINKR+NLEPLFETYLSNLR+SLDLDSIIAEVK+SRAEAESWYQTK+TLNNKFASFIDKVR+YEDEINK+YEDEINKR	531				GO:0070062 (extracellular, extracellular exosome) GO:0045095 (cytoskeleton, intracellular)	GO:0019899 (binding, protein binding) GO:0005198 (structural molecule activity)
486	D3ZNI3	0.9945	Programmed cell death 11	Pdcd11	2.41667	1.66667	2.91667	FNTGDEVK+HGSQKEVR+HSLAIGDK+LPELFSPGMLVR+MANLEESFPRGGTRKPHK+VLPNKGLTVSFPFGR	1876			GO:0000466 cellular component organization or biogenesisGO:0000462 cellular component organization or biogenesisGO:0006397 cellular process	GO:0005829 (cytoplasm, intracellular) GO:0005730 (nucleus, intracellular) GO:0032040 (ribosome, intracellular)	GO:0003723 (binding, heterocyclic compound binding) GO:0008134 (binding, protein binding)
487	E9Q0F0	0.994	Keratin 78	Krt78	1	1	1	ECGGQVTMPGR+EHTSQVTV+FASFIDK+GSGGQVTVP	1068				GO:0070062 (extracellular, extracellular exosome) GO:0005615 (extracellular, extracellular region part) GO:0045095 (cytoskeleton, intracellular)	GO:0005198 (structural molecule activity)
488	P47819-2	0.993	Isoform 2 of Glial fibrillary acidic protein	Gfap	3.55556	2.11111	4.22222	AEMMELNDR+AKEPTKLADVYQAELR+ASERAEMMELNDR+DNLTQDLGTLR+EYQDLLNVK+LEEEGQSLKEEMAR+SKFADLTDVASR+TQYEAVATSNMQETEEWYR		GFAP, a class-III intermediate filament, is a cell-specific marker that, during the development of the central nervous system, distinguishes astrocytes from other glial cells.		GO:0014002 cellular processGO:0060020 cellular processGO:0030198 cellular component organization or biogenesisGO:0045109 cellular component organization or biogenesisGO:0060291 regulationGO:0010977 regulationGO:0031102 cellular component organization or biogenesisGO:0060252 regulationGO:0010625 regulationGO:1904714 regulationGO:0051580 regulationGO:0009611 response to stimulus	GO:0097450 (other, cell projection) GO:0097449 (other, cell projection) GO:0044297 (other, cell body) GO:0098574 (other intracellular organelles, intracellular) GO:0005882 (cytoskeleton, intracellular) GO:0043209 (other, myelin sheath)	GO:0042802 (binding, protein binding) GO:0005178 (binding, macromolecular complex binding) GO:0019900 (binding, protein binding) GO:0005200 (structural molecule activity, structural constituent of cytoskeleton)
489	Q7TS75	0.9918	APC membrane recruitment protein 1	Amer1	2.44444	2.44444	5.22222	ANRDGTKR+DTHTRESYGRNVR+EEEEEEK+GSGKVSSKK		Regulator of the canonical Wnt signaling pathway. Acts by specifically binding phosphatidylinositol 4,5-bisphosphate (PtdIns(4,5)P2), translocating to the cell membrane and interacting with key regulators of the canonical Wnt signaling pathway, such as components of the beta-catenin destruction complex. Acts both as a positive and negative regulator of the Wnt signaling pathway, depending on the …		GO:0060612 developmental processGO:0060348 developmental processGO:0001822 developmental processGO:0072161 cellular processGO:0090090 regulationGO:0090263 regulationGO:1903364 regulationGO:0031398 regulationGO:0060828 regulationGO:0016055 regulation	GO:0005737 (cytoplasm, intracellular) GO:0043231 (other intracellular organelles, intracellular) GO:0016604 (nucleus, intracellular) GO:0005886 (plasma membrane, cell periphery)	GO:0008013 (binding, protein binding) GO:1904713 (binding, macromolecular complex binding) GO:0005546 (binding, ion binding)
490	Q6MG08	0.9916	ATP-binding cassette sub-family F member 1	Abcf1	2.6	1.8	4.6	ATGAAAAEAK+DKKGAEQGSEEEK	839	Required for efficient Cap- and IRES-mediated mRNA translation initiation. Not involved in the ribosome biogenesis (By similarity).		GO:0045727 regulationGO:0006412 cellular processGO:0006413 cellular process	GO:0005829 (cytoplasm, intracellular) GO:0016020 (other) GO:0005635 (nucleus, endomembrane system) GO:0005654 (nucleus, intracellular) GO:0042788 (ribosome, intracellular) GO:0005840 (ribosome, intracellular)	GO:0005524 (binding, carbohydrate derivative binding) GO:0016887 (catalytic activity, hydrolase activity) GO:0043022 (binding, macromolecular complex binding) GO:0003723 (binding, heterocyclic compound binding) GO:0008494 (binding, heterocyclic compound binding)
491	G3V6I4	0.9907	Mitochondrial amidoxime reducing component 1	2001-03-01	4.25	3.75	3.375	DCGEDAAQWISGFLK+EPLETLK+LCEPSEQALCGK+LVHFEPHMHPR	339			GO:0042126 cellular process	GO:0016021 (other, membrane part) GO:0005743 (mitochondria, envelope)	GO:0030151 (binding, ion binding) GO:0043546 (binding, cofactor binding) GO:0008940 (catalytic activity, oxidoreductase activity) GO:0030170 (binding, cofactor binding)
492	F1LYQ6	0.9898	WD repeat domain 97	Wdr97	6.33333	2.66667	6.66667	EEEEEEK+HSLLEDR+KLTPGSSIRMLK+RFARPPR	1656				GO:0005737 (cytoplasm, intracellular)
493	P50446	0.9872	Keratin, type II cytoskeletal 6A	Krt6a	0.941176	2.17647	1.52941	DVDAAYMNK+EYQELMNVK+FASFIDK+ISDTSVVLSMDNNR+KYEDEINK+KYEDEINKR+NTKQEIAEINR+SLDLDSIIAEVK+SRAEAESWYQTK+TAAENEFVTLKK+TLNNKFASFIDKVR+YEDEINK+YEDEINKR	553	Epidermis-specific type I keratin involved in wound healing (PubMed:10866680). Involved in the activation of follicular keratinocytes after wounding, while it does not play a major role in keratinocyte proliferation or migration (PubMed:10866680). Participates in the regulation of epithelial migration by inhibiting the activity of SRC during wound repair (PubMed:22529101).		GO:0061844 immune system processGO:0050830 response to stimulusGO:0045109 cellular component organization or biogenesisGO:0031424 cellular processGO:0002009 developmental processGO:0044140 regulationGO:0016055 regulationGO:0042060 response to stimulus	GO:0070062 (extracellular, extracellular exosome) GO:0045095 (cytoskeleton, intracellular)	GO:0005198 (structural molecule activity)
494	D3ZD72	0.9863	Non-SMC condensin I complex, subunit G	Ncapg	1	1	1	DIKDIVR+EEEEEEK+GTQASKSTQGK+LMFSGLLVSSRILSRLILLWYNPVTEEDVR+MAEIKVKLIEAK+TGAAEGLAKLMFSGLLVSSR	1002			GO:0007076 cellular component organization or biogenesis	GO:0000793 (chromosome, intracellular) GO:0000779 (chromosome, intracellular) GO:0000796 (chromosome, intracellular) GO:0005737 (cytoplasm, intracellular) GO:0016020 (other)	GO:0005319 (transporter, substrate-specific transporter activity)
495	P03995-2	0.9828	Isoform 2 of Glial fibrillary acidic protein	Gfap	2.18182	1.90909	3.90909	AEMMELNDR+AKEPTKLADVYQAELR+ASERAEMMELNDR+EYQDLLNVK+GGKSTKEGEGQK+LEEEGQSLKEEMAR+QLGTMPR+TQYEAVATSNMQETEEWYR		GFAP, a class-III intermediate filament, is a cell-specific marker that, during the development of the central nervous system, distinguishes astrocytes from other glial cells.		GO:0014002 cellular processGO:0060020 cellular processGO:0030198 cellular component organization or biogenesisGO:0045109 cellular component organization or biogenesisGO:0045103 cellular processGO:0060291 regulationGO:0010977 regulationGO:0031102 cellular component organization or biogenesisGO:0010625 regulationGO:1904714 regulationGO:0051580 regulationGO:0009611 response to stimulus	GO:0097450 (other, cell projection) GO:0097449 (other, cell projection) GO:0044297 (other, cell body) GO:0042995 (other, cell projection) GO:0005737 (cytoplasm, intracellular) GO:0098574 (other intracellular organelles, intracellular) GO:0097386 (other, cell projection) GO:0005882 (cytoskeleton, intracellular) GO:0045111 (cytoskeleton, intracellular) GO:0005622 (other, intracellular) GO:0016020 (…	GO:0042802 (binding, protein binding) GO:0005178 (binding, macromolecular complex binding) GO:0019900 (binding, protein binding) GO:0005200 (structural molecule activity, structural constituent of cytoskeleton) GO:0005198 (structural molecule activity)
496	P33173	0.981	Kinesin-like protein KIF1A	Kif1a	1	1	1	DLLNPKNKGNLR+EALLAEMGVAMR+EEATYLLEQQRLDYESKLEALQK+EGANINKSLTTLGK+TVAATNMNETSSR	1695	Motor for anterograde axonal transport of synaptic vesicle precursors.		GO:0030705 localizationGO:0007018 cellular process	GO:0005737 (cytoplasm, intracellular) GO:0005871 (cytoskeleton, intracellular) GO:0005874 (cytoskeleton, intracellular) GO:0043005 (other, cell projection) GO:0043025 (other, cell body)	GO:0005524 (binding, carbohydrate derivative binding) GO:0016887 (catalytic activity, hydrolase activity) GO:0008017 (binding, protein binding) GO:0003777 (catalytic activity, hydrolase activity)
497	B2RYR0	0.9799	E3 ubiquitin-protein ligase RNF168	Rnf168	1.69231	0.846154	3.76923	EEEEEEK+GSVNGTKMPTPR	564	E3 ubiquitin-protein ligase required for accumulation of repair proteins to sites of DNA damage. Acts with UBE2N/UBC13 to amplify the RNF8-dependent histone ubiquitination. Recruited to sites of DNA damage at double-strand breaks (DSBs) by binding to ubiquitinated histone H2A and H2AX and amplifies the RNF8-dependent H2A ubiquitination, promoting the formation of 'Lys-63'-linked ubiquitin conjuga…	S-ubiquitinyl-[E2 ubiquitin-conjugating enzyme]-L-cysteine + [acceptor protein]-L-lysine = [E2 ubiquitin-conjugating enzyme]-L-cysteine + N(6)-ubiquitinyl-[acceptor protein]-L-lysine.	GO:0006974 cellular processGO:0006302 cellular processGO:0070535 cellular component organization or biogenesisGO:0035518 cellular component organization or biogenesisGO:0036351 cellular component organization or biogenesisGO:0036352 cellular component organization or biogenesisGO:0045190 cellular processGO:0034244 regulationGO:0045739 regulationGO:0070534 cellular processGO:0016567 cellular proce…	GO:0005634 (nucleus, intracellular) GO:0035861 (chromosome, intracellular) GO:0000151 (macromolecular complex, intracellular)	GO:0003682 (binding, chromatin binding) GO:0042393 (binding, protein binding) GO:0070530 (binding, protein binding) GO:0046872 (binding, ion binding) GO:0043130 (binding, protein binding) GO:0004842 (catalytic activity, transferase activity)
498	Q3UJD6-2	0.9791	Isoform 2 of Ubiquitin carboxyl-terminal hydrolase 19	Usp19	2.07692	1.61538	3	DKINDLVEFPVR+GGLLQLVLPKK+LVCPVCAK		Deubiquitinating enzyme that regulates the degradation of various proteins. Deubiquitinates and prevents proteasomal degradation of RNF123 which in turn stimulates CDKN1B ubiquitin-dependent degradation thereby playing a role in cell proliferation. Involved in decreased protein synthesis in atrophying skeletal muscle. Modulates transcription of major myofibrillar proteins. Also involved in turnov…	Thiol-dependent hydrolysis of ester, thioester, amide, peptide and isopeptide bonds formed by the C-terminal Gly of ubiquitin (a 76-residue protein attached to proteins as an intracellular targeting signal).	GO:1901799 regulationGO:0048642 regulationGO:0090068 regulationGO:0016579 cellular processGO:0071108 cellular processGO:0050821 regulationGO:1900037 regulationGO:1904292 regulationGO:0031647 regulationGO:0034976 cellular processGO:0030433 cellular process	GO:0005829 (cytoplasm, intracellular) GO:0005789 (er, endomembrane system) GO:0016021 (other, membrane part) GO:0005634 (nucleus, intracellular)	GO:0051879 (binding, protein binding) GO:1990380 (catalytic activity, hydrolase activity) GO:0046872 (binding, ion binding) GO:0004843 (catalytic activity, hydrolase activity) GO:0031625 (binding, protein binding)
499	A0A061I002	0.9786	Natural killer cell antigen CD94-like protein	H671_8g19432	1	1	1	EEEEEEK+ETCYAEK	493				GO:0016021 (other, membrane part)	GO:0030246 (binding, carbohydrate binding)
500	B7ZWB3	0.9782	Skap1 protein	Skap1	6	2.14286	5.28571	DHSFFGSEWQK+DYLTTAFEMEGR+EEEEEEK	339
501	O35787	0.9779	Kinesin-like protein KIF1C	Kif1c	1	1	1	EGANINKSLTTLGK+TVAATNMNETSSR+TVGVFSPKK	1097	Probable motor protein.		GO:0030705 localizationGO:0007018 cellular processGO:0007017 cellular process	GO:0005737 (cytoplasm, intracellular) GO:0005871 (cytoskeleton, intracellular) GO:0005874 (cytoskeleton, intracellular) GO:0005875 (cytoskeleton, intracellular)	GO:0005524 (binding, carbohydrate derivative binding) GO:0016887 (catalytic activity, hydrolase activity) GO:0008017 (binding, protein binding) GO:0003777 (catalytic activity, hydrolase activity) GO:0003774 (catalytic activity, hydrolase activity)
502	P16884	0.9756	Neurofilament heavy polypeptide	Nefh	1	1	1	AAMGELYER+DALKCDVTSALR+EYQDLLNVK+FAQEAEAAR+LEQEHLLEDIAHVR+MALDIEIAAYRK+QLEAHNRTLEGEAAALR+SAAGSSSGFHSWAR+TEKVAPKK		Neurofilaments usually contain three intermediate filament proteins: L, M, and H which are involved in the maintenance of neuronal caliber. NF-H has an important function in mature axons that is not subserved by the two smaller NF proteins.		GO:0031103 cellular component organization or biogenesisGO:0007420 developmental processGO:0071392 cellular processGO:0034599 cellular processGO:0021987 developmental processGO:0021766 developmental processGO:0045110 cellular component organization or biogenesisGO:0031175 cellular component organization or biogenesisGO:0001552 developmental processGO:1903937 response to stimulusGO:0042220 respons…	GO:0030424 (other, cell projection) GO:0005737 (cytoplasm, intracellular) GO:0005882 (cytoskeleton, intracellular) GO:0005883 (cytoskeleton, intracellular) GO:0005634 (nucleus, intracellular) GO:0043204 (other, cell body)	GO:0030674 (binding, binding, bridging) GO:0046982 (binding, protein binding) GO:0005200 (structural molecule activity, structural constituent of cytoskeleton) GO:0015643 (binding, toxic substance binding)
503	A0A0G2JU09	0.9729	E1A-binding protein p400	Ep400	7	0.5	8.16667	EEEEEEK+GYTAFSRVHWK+LQMRVPAVR+SSEDLVMATMK+TDPSAAGRK	3152			GO:0043968 cellular component organization or biogenesisGO:0043967 cellular component organization or biogenesis	GO:0035267 (nucleus, intracellular) GO:0016607 (nucleus, intracellular) GO:0005634 (nucleus, intracellular) GO:0000812 (chromosome, intracellular)	GO:0005524 (binding, carbohydrate derivative binding) GO:0003682 (binding, chromatin binding) GO:1990405 (binding, antigen binding)
504	A0A061IFM0	0.9697	Fibronectin type III domain-containing protein 1	H671_2g5540	5.625	0.875	5	EEEEEEK+LPASRSQPFPGSTVPR+NNKYADRNFEK+WDYKQVSNR	1860
505	F6WA09	0.9675	14-3-3 protein epsilon	Ywhae	5.14286	2.71429	5.28571	EMVESMK+GSGSRPRPAGSR+HLIPAANTGESK+IISSIEQK+KVAGMDVELTVEER+LICCDILDVLDKHLIPAANTGESK	154			GO:0021987 developmental processGO:0021766 developmental processGO:0035308 regulationGO:0001764 cellular processGO:0006605 localization	GO:0005739 (mitochondria, intracellular)	GO:0019904 (binding, protein binding)
506	G3GWG3	0.9664	High mobility group protein B1	I79_002087	1	1	1	AFFVQTCR+DIAGEDIAAYR+GEHPGLSIGDVAK+GKFEDMAK+IKGEHPGLSIGDVAK+KHPDASVNFSEFSK+KHPDASVNFSEFSKK	220			GO:0051103 cellular process	GO:0005623 (other) GO:0005634 (nucleus, intracellular)	GO:0044378 (binding, heterocyclic compound binding)
507	A0A061HU73	0.9639	FYVE, RhoGEF and PH domain-containing protein 1	H671_xg20641	2.7	2.6	3.6	EEEEEEK+MHQGNRILVK	770			GO:0035023 regulation		GO:0046872 (binding, ion binding) GO:0005089 (molecular function regulator, guanyl-nucleotide exchange factor activity)
508	A0A061I1Y3	0.9629	Ubiquitin carboxyl-terminal hydrolase 19 isoform 1	H671_4g13281	1	1	1	DKINDLVEFPVR+EEEEEEK+LVCPVCAK+MSGGASTTGPRR	641			GO:0016579 cellular processGO:0006511 cellular process		GO:0036459 (catalytic activity, hydrolase activity)
509	Q7TNG8	0.9577	Probable D-lactate dehydrogenase, mitochondrial	Ldhd	2.36364	1.81818	3.81818	AVVGSPHVSTASAVR+EQHGHDESMHR+LPEILVETK+QLLQEEVGPVGVETMR			(R)-lactate + 2 ferricytochrome c = pyruvate + 2 ferrocytochrome c + 2 H(+).	GO:0006754 cellular process	GO:0005743 (mitochondria, envelope) GO:0005739 (mitochondria, intracellular)	GO:0004458 (catalytic activity, oxidoreductase activity) GO:0008720 (catalytic activity, oxidoreductase activity) GO:0050660 (binding, cofactor binding)
510	G3I0Q0	0.9553	Non-muscle caldesmon	I79_016939	2.54545	1.72727	3.54545	EEEEEEK+GGSLGENQIK+NDDDEEEAAR+SGVKSTHQAAVVSK+STHQAAVVSK	536			GO:0006936 interaction with cells and organisms		GO:0003779 (binding, protein binding) GO:0005516 (binding, protein binding) GO:0017022 (binding, protein binding)
[truncated: 5,732 more rows]
