# Supplementary material for: MSN, MWCNT and ZnO nanoparticle-induced CHO-K1 cell polarisation is linked to cytoskeleton ablation
Source: J Nanobiotechnology. 2021 Feb 12;19:45. doi: 10.1186/s12951-021-00779-7 (PMC7881565; doi:10.1186/s12951-021-00779-7)
Supplement: Supplementary file 4 — Additional file 4: Table S3. Gene Ontology analysis in response to MSN15, ZnO5 and MWCNT5 NPs: Only differentially regulated proteins were subject to Gene Ontology (GO) analysis. These Table show the up- and down-regulated GO terms for cellular component, biological process, molecular function and pathway of the proteins. [file 12951_2021_779_MOESM4_ESM.xlsx]

## Sheet: Cellular Component
Up and Down regulated GO terms in MSN								Up and Down regulated GO term in ZnO								Up and Down regulated GO term in MWCNT
PANTHER GO-Slim Cellular Component	Mus musculus - REFLIST (22262)	Client Text Box Input (931)	expected	over/under	fold Enrichment	raw P-value	FDR	PANTHER GO-Slim Cellular Component	Mus musculus - REFLIST (22262)	Client Text Box Input (931)	expected	over/under	fold Enrichment	raw P-value	FDR	PANTHER GO-Slim Cellular Component	Mus musculus - REFLIST (22262)	Client Text Box Input (931)	expected	over/under	fold Enrichment	raw P-value	FDR
Postsynaptic membrane (GO:0045211)	21	5	0.88	+	5.69	0.00336	0.0141	Postsynaptic membrane (GO:0045211)	21	5	0.69	+	7.2	0.00125	0.00523	Postsynaptic membrane (GO:0045211)	21	5	0.9	+	5.53	0.00378	0.0149
Cell junction (GO:0030054)	87	15	3.64	+	4.12	1.35e-05	7.1e-05	Cell junction (GO:0030054)	87	10	2.88	+	3.48	0.00109	0.00489	Cell junction (GO:0030054)	87	15	3.74	+	4.01	1.86e-05	9.79e-05
Mitochondrial inner membrane (GO:0005743)	99	15	4.14	+	3.62	5.17e-05	0.00025	Mitochondrial inner membrane (GO:0005743)	99	14	3.27	+	4.28	1.53e-05	8.79e-05	Mitochondrial inner membrane (GO:0005743)	99	16	4.26	+	3.76	2.02e-05	9.8e-05
Actin cytoskeleton (GO:0015629)	180	23	7.53	+	3.06	7.67e-06	4.39e-05	Actin cytoskeleton (GO:0015629)	180	18	5.95	+	3.02	7.2e-05	0.000349	Actin cytoskeleton (GO:0015629)	180	23	7.75	+	2.97	1.19e-05	6.83e-05
Mitochondrion (GO:0005739)	464	47	19.4	+	2.42	1.39e-07	1.25e-06	Mitochondrion (GO:0005739)	464	43	15.34	+	2.8	7.38e-09	6.64e-08	Mitochondrion (GO:0005739)	464	51	19.97	+	2.55	8.12e-09	7.31e-08
Cytosol (GO:0005829)	514	50	21.5	+	2.33	1.77e-07	1.39e-06	Cytosol (GO:0005829)	514	40	16.99	+	2.35	1.9e-06	1.5e-05	Cytosol (GO:0005829)	514	52	22.12	+	2.35	7.75e-08	6.1e-07
Cytoskeleton (GO:0005856)	472	45	19.74	+	2.28	1.2e-06	7.57e-06	Cytoskeleton (GO:0005856)	472	35	15.6	+	2.24	2.87e-05	0.000151	Cytoskeleton (GO:0005856)	472	45	20.31	+	2.22	2.82e-06	1.78e-05
Cytoplasmic membrane-bounded vesicle (GO:0016023)	167	15	6.98	+	2.15	0.00734	0.0272	Cytoplasmic membrane-bounded vesicle (GO:0016023)	167	13	5.52	+	2.35	0.00819	0.0272	Cytoplasmic membrane-bounded vesicle (GO:0016023)	167	17	7.19	+	2.37	0.00207	0.00871
Ribosome (GO:0005840)	187	16	7.82	+	2.05	0.0103	0.0359	Ribosome (GO:0005840)	187	14	6.18	+	2.26	0.00686	0.0254	Ribosome (GO:0005840)	187	16	8.05	+	1.99	0.0121	0.04
Ribonucleoprotein complex (GO:0030529)	442	36	18.48	+	1.95	0.000339	0.00152	Ribonucleoprotein complex (GO:0030529)	442	34	14.61	+	2.33	1.52e-05	9.6e-05	Ribonucleoprotein complex (GO:0030529)	442	38	19.02	+	2	0.000162	0.000731
Cytoplasm (GO:0005737)	2980	219	124.62	+	1.76	3.9e-16	1.23e-14	Cytoplasm (GO:0005737)	2980	180	98.52	+	1.83	3.14e-15	9.89e-14	Cytoplasm (GO:0005737)	2980	230	128.24	+	1.79	7.22e-18	2.27e-16
Macromolecular complex (GO:0032991)	2205	155	92.21	+	1.68	5.93e-10	6.23e-09	Macromolecular complex (GO:0032991)	2205	128	72.9	+	1.76	1.2e-09	1.26e-08	Macromolecular complex (GO:0032991)	2205	163	94.89	+	1.72	4.09e-11	4.3e-10
Protein complex (GO:0043234)	1831	123	76.57	+	1.61	4.96e-07	3.47e-06	Protein complex (GO:0043234)	1831	97	60.53	+	1.6	7.34e-06	5.14e-05	Protein complex (GO:0043234)	1831	129	78.79	+	1.64	1.04e-07	7.29e-07
Intracellular (GO:0005622)	4999	328	209.06	+	1.57	4.78e-18	3.01e-16	Intracellular (GO:0005622)	4999	264	165.27	+	1.6	5.48e-16	3.45e-14	Intracellular (GO:0005622)	4999	340	215.12	+	1.58	3.96e-19	2.5e-17
Organelle (GO:0043226)	3758	236	157.16	+	1.5	1.89e-10	2.38e-09	Organelle (GO:0043226)	3758	194	124.24	+	1.56	2.18e-10	3.43e-09	Organelle (GO:0043226)	3758	249	161.72	+	1.54	3.94e-12	6.21e-11
Cell part (GO:0044464)	6241	354	261	+	1.36	1.2e-10	1.89e-09	Cell part (GO:0044464)	6241	287	206.33	+	1.39	2.95e-10	3.71e-09	Cell part (GO:0044464)	6241	367	268.57	+	1.37	1.86e-11	2.34e-10
Unclassified (UNCLASSIFIED)	15181	538	634.87	-	0.85	7.89e-11	1.66e-09	Unclassified (UNCLASSIFIED)	15181	415	501.9	-	0.83	5.07e-11	1.07e-09	Unclassified (UNCLASSIFIED)	15181	547	653.28	-	0.84	2.25e-12	4.72e-11
Immunoglobulin complex (GO:0019814)	142	0	5.94	-	< 0.01	0.00468	0.0184	Immunoglobulin complex (GO:0019814)	142	0	4.69	-	< 0.01	0.0158	0.0473	Immunoglobulin complex (GO:0019814)	142	0	6.11	-	< 0.01	0.00474	0.0175
synapse (GO:0045202)	56	7	2.34	+	2.99	0.0129	0.0427	Vesicle coat (GO:0030120)	33	5	1.09	+	4.58	0.00693	0.0243	Vesicle coat (GO:0030120)	33	6	1.42	+	4.23	0.00494	0.0173
								SNARE complex (GO:0031201)	35	5	1.16	+	4.32	0.00863	0.0272	Synapse (GO:0045202)	56	7	2.41	+	2.9	0.0148	0.0444
								Nuclear outer membrane-endoplasmic reticulum membrane network (GO:0042175)	221	16	7.31	+	2.19	0.00463	0.0182	Nuclear outer membrane-endoplasmic reticulum membrane network (GO:0042175)	221	18	9.51	+	1.89	0.0131	0.0414

## Sheet: Biological Process
Up and Down regulated GO terms in MSN								Up and Down regulated GO term in ZnO								Up and Down regulated GO term in MWCNT
PANTHER GO-Slim Biological Process	Mus musculus - REFLIST (22262)	Client Text Box Input (931)	expected	over/under	fold Enrichment	raw P-value	FDR	PANTHER GO-Slim Biological Process	Mus musculus - REFLIST (22262)	Client Text Box Input (931)	expected	over/under	fold Enrichment	raw P-value	FDR	PANTHER GO-Slim Biological Process	Mus musculus - REFLIST (22262)	Client Text Box Input (931)	expected	over/under	fold Enrichment	raw P-value	FDR
Tricarboxylic acid cycle (GO:0006099)	21	10	0.88	+	11.39	2.13e-07	3.71e-06	Tricarboxylic acid cycle (GO:0006099)	21	7	0.69	+	10.08	2.2e-05	0.000244	Tricarboxylic acid cycle (GO:0006099)	21	10	0.9	+	11.07	2.74e-07	3.94e-06
Sensory perception of sound (GO:0007605)	30	10	1.25	+	7.97	2.93e-06	3.11e-05	Sensory perception of sound (GO:0007605)	30	6	0.99	+	6.05	0.000903	0.00537	Sensory perception of sound (GO:0007605)	30	9	1.29	+	6.97	2.31e-05	0.000209
Gluconeogenesis (GO:0006094)	18	5	0.75	+	6.64	0.0019	0.0101	Gluconeogenesis (GO:0006094)	18	4	0.6	+	6.72	0.00481	0.0217	Gluconeogenesis (GO:0006094)	18	4	0.77	+	5.16	0.0116	0.043
Oxidative phosphorylation (GO:0006119)	48	11	2.01	+	5.48	1.97e-05	0.000178	Oxidative phosphorylation (GO:0006119)	48	9	1.59	+	5.67	7.62e-05	0.000641	Oxidative phosphorylation (GO:0006119)	48	11	2.07	+	5.33	2.53e-05	0.000221
Generation of precursor metabolites and energy (GO:0006091)	161	35	6.73	+	5.2	9.65e-14	1.18e-11	Generation of precursor metabolites and energy (GO:0006091)	161	29	5.32	+	5.45	2.9e-12	7.07e-10	Generation of precursor metabolites and energy (GO:0006091)	161	36	6.93	+	5.2	4.67e-14	5.69e-12
Protein folding (GO:0006457)	79	17	3.3	+	5.15	2.49e-07	3.79e-06	Protein folding (GO:0006457)	79	14	2.61	+	5.36	1.5e-06	3.04e-05	Protein folding (GO:0006457)	79	18	3.4	+	5.29	7.92e-08	1.38e-06
Mitochondrial transport (GO:0006839)	41	7	1.71	+	4.08	0.00287	0.0137	Mitochondrial transport (GO:0006839)	41	7	1.36	+	5.16	0.000785	0.00491	Mitochondrial transport (GO:0006839)	41	7	1.76	+	3.97	0.00335	0.0151
tRNA aminoacylation for protein translation (GO:0006418)	42	7	1.76	+	3.99	0.00324	0.0152	tRNA aminoacylation for protein translation (GO:0006418)	42	7	1.39	+	5.04	0.000891	0.00543	tRNA aminoacylation for protein translation (GO:0006418)	42	7	1.81	+	3.87	0.00377	0.0167
Respiratory electron transport chain (GO:0022904)	124	19	5.19	+	3.66	4.69e-06	4.4e-05	Respiratory electron transport chain (GO:0022904)	124	17	4.1	+	4.15	2.82e-06	4.59e-05	Respiratory electron transport chain (GO:0022904)	124	20	5.34	+	3.75	2e-06	2.22e-05
Mitochondrion organization (GO:0007005)	106	15	4.43	+	3.38	0.000103	0.000741	Mitochondrion organization (GO:0007005)	106	14	3.5	+	3.99	3.05e-05	0.00031	Mitochondrion organization (GO:0007005)	106	16	4.56	+	3.51	4.25e-05	0.000334
Muscle contraction (GO:0006936)	107	18	4.47	+	4.02	2.61e-06	2.89e-05	Muscle contraction (GO:0006936)	107	14	3.54	+	3.96	3.35e-05	0.000314	Muscle contraction (GO:0006936)	107	17	4.6	+	3.69	1.37e-05	0.000129
Cell-matrix adhesion (GO:0007160)	51	7	2.13	+	3.28	0.00831	0.0312	Cell-matrix adhesion (GO:0007160)	51	6	1.69	+	3.56	0.00956	0.0395	Cell-matrix adhesion (GO:0007160)	51	8	2.19	+	3.65	0.0028	0.0137
Coenzyme metabolic process (GO:0006732)	67	12	2.8	+	4.28	7.01e-05	0.000535	Coenzyme metabolic process (GO:0006732)	67	7	2.22	+	3.16	0.00941	0.0396	Coenzyme metabolic process (GO:0006732)	67	11	2.88	+	3.82	0.000345	0.00211
Cellular calcium ion homeostasis (GO:0006874)	89	10	3.72	+	2.69	0.00642	0.0261	Cellular calcium ion homeostasis (GO:0006874)	89	9	2.94	+	3.06	0.00419	0.0193	Cellular calcium ion homeostasis (GO:0006874)	89	11	3.83	+	2.87	0.00277	0.0138
Fatty acid metabolic process (GO:0006631)	210	27	8.78	+	3.07	1.15e-06	1.48e-05	Fatty acid metabolic process (GO:0006631)	210	20	6.94	+	2.88	5.48e-05	0.000477	Fatty acid metabolic process (GO:0006631)	210	26	9.04	+	2.88	5.51e-06	5.38e-05
Homeostatic process (GO:0042592)	273	28	11.42	+	2.45	3.92e-05	0.000309	Homeostatic process (GO:0042592)	273	26	9.03	+	2.88	4.42e-06	6e-05	Homeostatic process (GO:0042592)	273	29	11.75	+	2.47	2.62e-05	0.00022
Cellular amino acid metabolic process (GO:0006520)	222	23	9.28	+	2.48	0.00019	0.00122	Cellular amino acid metabolic process (GO:0006520)	222	20	7.34	+	2.72	0.000111	0.0009	Cellular amino acid metabolic process (GO:0006520)	222	25	9.55	+	2.62	3.54e-05	0.000288
Protein complex assembly (GO:0006461)	205	19	8.57	+	2.22	0.00284	0.0142	Protein complex assembly (GO:0006461)	205	18	6.78	+	2.66	0.00032	0.00217	Protein complex assembly (GO:0006461)	205	19	8.82	+	2.15	0.00328	0.0151
Cellular component morphogenesis (GO:0032989)	331	38	13.84	+	2.75	1.19e-07	2.41e-06	Cellular component morphogenesis (GO:0032989)	331	29	10.94	+	2.65	5.72e-06	6.98e-05	Cellular component morphogenesis (GO:0032989)	331	39	14.24	+	2.74	8.93e-08	1.45e-06
Anatomical structure morphogenesis (GO:0009653)	461	48	19.28	+	2.49	5.84e-08	1.3e-06	Anatomical structure morphogenesis (GO:0009653)	461	37	15.24	+	2.43	3.48e-06	5.31e-05	Anatomical structure morphogenesis (GO:0009653)	461	50	19.84	+	2.52	2.44e-08	5.42e-07
Cytoskeleton organization (GO:0007010)	342	33	14.3	+	2.31	2.61e-05	0.000212	Cytoskeleton organization (GO:0007010)	342	26	11.31	+	2.3	0.00023	0.00165	Cytoskeleton organization (GO:0007010)	342	33	14.72	+	2.24	5.76e-05	0.000426
Translation (GO:0006412)	157	15	6.57	+	2.28	0.00489	0.0209	Translation (GO:0006412)	157	13	5.19	+	2.5	0.00333	0.0169	Translation (GO:0006412)	157	15	6.76	+	2.22	0.00588	0.0239
Carbohydrate metabolic process (GO:0005975)	340	33	14.22	+	2.32	2.4e-05	0.000202	Carbohydrate metabolic process (GO:0005975)	340	22	11.24	+	1.96	0.00387	0.0185	Carbohydrate metabolic process (GO:0005975)	340	32	14.63	+	2.19	9.93e-05	0.000673
Catabolic process (GO:0009056)	1154	99	48.26	+	2.05	1e-10	2.72e-09	Catabolic process (GO:0009056)	1154	73	38.15	+	1.91	3.99e-07	8.86e-06	Catabolic process (GO:0009056)	1154	103	49.66	+	2.07	2.48e-11	1.01e-09
Ion transport (GO:0006811)	358	28	14.97	+	1.87	0.00244	0.0124	Ion transport (GO:0006811)	358	24	11.84	+	2.03	0.00175	0.00972	Ion transport (GO:0006811)	358	29	15.41	+	1.88	0.00185	0.0096
Synaptic transmission (GO:0007268)	336	25	14.05	+	1.78	0.00932	0.0345	Synaptic transmission (GO:0007268)	336	22	11.11	+	1.98	0.00353	0.0172	Synaptic transmission (GO:0007268)	336	27	14.46	+	1.87	0.00312	0.0149
Proteolysis (GO:0006508)	427	35	17.86	+	1.96	0.000422	0.00264	Proteolysis (GO:0006508)	427	27	14.12	+	1.91	0.00262	0.0139	Proteolysis (GO:0006508)	427	35	18.38	+	1.9	0.000542	0.00315
Phosphate-containing compound metabolic process (GO:0006796)	860	71	35.97	+	1.97	2.21e-07	3.6e-06	Phosphate-containing compound metabolic process (GO:0006796)	860	53	28.43	+	1.86	3.05e-05	0.000298	Phosphate-containing compound metabolic process (GO:0006796)	860	73	37.01	+	1.97	2.01e-07	3.06e-06
Organelle organization (GO:0006996)	1078	80	45.08	+	1.77	2.26e-06	2.62e-05	Organelle organization (GO:0006996)	1078	66	35.64	+	1.85	3.87e-06	5.55e-05	Organelle organization (GO:0006996)	1078	84	46.39	+	1.81	6.67e-07	8.14e-06
Protein localization (GO:0008104)	447	32	18.69	+	1.71	0.0046	0.0208	Protein localization (GO:0008104)	447	28	14.78	+	1.89	0.00212	0.0115	Protein localization (GO:0008104)	447	32	19.24	+	1.66	0.00728	0.0282
Protein transport (GO:0015031)	667	46	27.89	+	1.65	0.00178	0.00963	Protein transport (GO:0015031)	667	39	22.05	+	1.77	0.001	0.0057	Protein transport (GO:0015031)	667	47	28.7	+	1.64	0.00155	0.0084
Cellular component organization or biogenesis (GO:0071840)	1655	111	69.21	+	1.6	2.01e-06	2.45e-05	Cellular component organization or biogenesis (GO:0071840)	1655	92	54.72	+	1.68	2.54e-06	4.42e-05	Cellular component organization or biogenesis (GO:0071840)	1655	116	71.22	+	1.63	5.75e-07	7.38e-06
Cellular component organization (GO:0016043)	1511	99	63.19	+	1.57	2.28e-05	0.000198	Cellular component organization (GO:0016043)	1511	82	49.95	+	1.64	2.27e-05	0.00024	Cellular component organization (GO:0016043)	1511	104	65.02	+	1.6	5.13e-06	5.21e-05
Intracellular protein transport (GO:0006886)	644	42	26.93	+	1.56	0.00731	0.0283	Intracellular protein transport (GO:0006886)	644	35	21.29	+	1.64	0.00546	0.0242	Intracellular protein transport (GO:0006886)	644	43	27.71	+	1.55	0.0063	0.0252
Vesicle-mediated transport (GO:0016192)	816	52	34.13	+	1.52	0.00457	0.021	Vesicle-mediated transport (GO:0016192)	816	43	26.98	+	1.59	0.00395	0.0185	Vesicle-mediated transport (GO:0016192)	816	55	35.11	+	1.57	0.0017	0.00903
Primary metabolic process (GO:0044238)	4367	270	182.63	+	1.48	2.29e-11	7.97e-10	Primary metabolic process (GO:0044238)	4367	214	144.38	+	1.48	1.58e-09	7.69e-08	Primary metabolic process (GO:0044238)	4367	280	187.92	+	1.49	3.32e-12	1.62e-10
Protein metabolic process (GO:0019538)	1761	107	73.65	+	1.45	0.00017	0.00112	Protein metabolic process (GO:0019538)	1761	88	58.22	+	1.51	0.000185	0.00137	Protein metabolic process (GO:0019538)	1761	110	75.78	+	1.45	0.000162	0.00104
Transport (GO:0006810)	1692	101	70.76	+	1.43	0.000547	0.00325	Transport (GO:0006810)	1692	88	55.94	+	1.57	4.35e-05	0.000393	Transport (GO:0006810)	1692	105	72.81	+	1.44	0.000262	0.00164
Nucleobase-containing compound metabolic process (GO:0006139)	1976	115	82.64	+	1.39	0.000547	0.00318	Nucleobase-containing compound metabolic process (GO:0006139)	1976	97	65.33	+	1.48	0.00014	0.0011	Nucleobase-containing compound metabolic process (GO:0006139)	1976	123	85.03	+	1.45	6.76e-05	0.000472
Localization (GO:0051179)	2000	112	83.64	+	1.34	0.00244	0.0127	Localization (GO:0051179)	2000	98	66.12	+	1.48	0.00015	0.00114	Localization (GO:0051179)	2000	117	86.07	+	1.36	0.00106	0.00588
Metabolic process (GO:0008152)	5460	326	228.34	+	1.43	2.71e-12	1.65e-10	Metabolic process (GO:0008152)	5460	261	180.51	+	1.45	8.41e-11	6.84e-09	Metabolic process (GO:0008152)	5460	337	234.96	+	1.43	5.99e-13	3.65e-11
Nitrogen compound metabolic process (GO:0006807)	2357	133	98.57	+	1.35	0.000643	0.00365	Nitrogen compound metabolic process (GO:0006807)	2357	108	77.92	+	1.39	0.00068	0.00448	Nitrogen compound metabolic process (GO:0006807)	2357	143	101.43	+	1.41	4.96e-05	0.000378
Cellular process (GO:0009987)	8341	419	348.82	+	1.2	4.32e-06	4.39e-05	Cellular process (GO:0009987)	8341	340	275.76	+	1.23	2.29e-06	4.3e-05	Cellular process (GO:0009987)	8341	438	358.94	+	1.22	3.77e-07	5.11e-06
Unclassified (UNCLASSIFIED)	11081	385	463.41	-	0.83	4.96e-07	6.73e-06	Unclassified (UNCLASSIFIED)	11081	291	366.35	-	0.79	5.05e-08	1.37e-06	Unclassified (UNCLASSIFIED)	11081	391	476.85	-	0.82	5.83e-08	1.19e-06
Biological regulation (GO:0065007)	4460	126	186.52	-	0.68	4.33e-07	6.22e-06	Biological regulation (GO:0065007)	4460	108	147.45	-	0.73	0.000244	0.0017	Biological regulation (GO:0065007)	4460	135	191.93	-	0.7	3.32e-06	3.53e-05
Signal transduction (GO:0007165)	2677	75	111.95	-	0.67	0.000153	0.00104	Signal transduction (GO:0007165)	2677	60	88.5	-	0.68	0.000959	0.00557	Signal transduction (GO:0007165)	2677	82	115.2	-	0.71	0.000898	0.0051
Response to stimulus (GO:0050896)	3573	83	149.42	-	0.56	4.75e-10	1.16e-08	Response to stimulus (GO:0050896)	3573	69	118.13	-	0.58	2.57e-07	6.28e-06	Response to stimulus (GO:0050896)	3573	88	153.76	-	0.57	1.46e-09	3.56e-08
Regulation of biological process (GO:0050789)	4106	95	171.71	-	0.55	1.26e-11	5.14e-10	Regulation of biological process (GO:0050789)	4106	79	135.75	-	0.58	2e-08	6.09e-07	Regulation of biological process (GO:0050789)	4106	104	176.69	-	0.59	3.32e-10	9e-09
Cell surface receptor signaling pathway (GO:0007166)	1593	19	66.62	-	0.29	6.51e-12	3.18e-10	Cell surface receptor signaling pathway (GO:0007166)	1593	17	52.67	-	0.32	1.09e-08	3.81e-07	Cell surface receptor signaling pathway (GO:0007166)	1593	23	68.55	-	0.34	2e-10	6.1e-09
Sensory perception (GO:0007600)	874	12	36.55	-	0.33	4.53e-06	4.42e-05	Sensory perception (GO:0007600)	874	8	28.9	-	0.28	8.72e-06	0.000101	Sensory perception (GO:0007600)	874	11	37.61	-	0.29	6.68e-07	7.76e-06
G-protein coupled receptor signaling pathway (GO:0007186)	888	5	37.14	-	0.13	8.98e-11	2.74e-09	G-protein coupled receptor signaling pathway (GO:0007186)	888	4	29.36	-	0.14	9.63e-09	3.92e-07	G-protein coupled receptor signaling pathway (GO:0007186)	888	5	38.21	-	0.13	4.46e-11	1.55e-09
Immune response (GO:0006955)	473	1	19.78	-	0.05	1.57e-07	2.94e-06	Immune response (GO:0006955)	473	1	15.64	-	0.06	4.66e-06	5.98e-05	Immune response (GO:0006955)	473	1	20.35	-	0.05	6.67e-08	1.25e-06
Defense response to bacterium (GO:0042742)	200	0	8.36	-	< 0.01	0.000436	0.00266	Defense response to bacterium (GO:0042742)	200	0	6.61	-	< 0.01	0.00349	0.0174	Defense response to bacterium (GO:0042742)	200	0	8.61	-	< 0.01	0.000454	0.0027
Sensory perception of smell (GO:0007608)	699	0	29.23	-	< 0.01	4.72e-13	3.84e-11	Sensory perception of smell (GO:0007608)	699	0	23.11	-	< 0.01	2.06e-10	1.26e-08	Sensory perception of smell (GO:0007608)	699	0	30.08	-	< 0.01	2.1e-13	1.71e-11
Sensory perception of chemical stimulus (GO:0007606)	747	0	31.24	-	< 0.01	6.29e-14	1.53e-11	Sensory perception of chemical stimulus (GO:0007606)	747	0	24.7	-	< 0.01	4.15e-11	5.06e-09	Sensory perception of chemical stimulus (GO:0007606)	747	0	32.15	-	< 0.01	2.87e-14	7e-12
Response to biotic stimulus (GO:0009607)	245	0	10.25	-	< 0.01	9.67e-05	0.000715	Response to biotic stimulus (GO:0009607)	245	0	8.1	-	< 0.01	0.000697	0.00448	Response to biotic stimulus (GO:0009607)	245	0	10.54	-	< 0.01	6.2e-05	0.000445
Fatty acid beta-oxidation (GO:0006635)	22	7	0.92	+	7.61	0.000118	0.000823	Response to abiotic stimulus (GO:0009628)	68	8	2.25	+	3.56	0.00294	0.0153	Fatty acid beta-oxidation (GO:0006635)	22	7	0.95	+	7.39	0.00014	0.000923
Muscle organ development (GO:0007517)	18	4	0.75	+	5.31	0.0106	0.038	Pyrimidine nucleobase metabolic process (GO:0006206)	31	5	1.02	+	4.88	0.00549	0.0239	Muscle organ development (GO:0007517)	18	4	0.77	+	5.16	0.0116	0.0424
Transcription elongation from RNA polymerase II promoter (GO:0006368)	30	6	1.25	+	4.78	0.00286	0.0139	Nervous system development (GO:0007399)	231	16	7.64	+	2.1	0.00908	0.0389	Transcription elongation from RNA polymerase II promoter (GO:0006368)	30	6	1.29	+	4.65	0.00327	0.0154
Neurotransmitter secretion (GO:0007269)	36	6	1.51	+	3.99	0.00628	0.026									Neurotransmitter secretion (GO:0007269)	36	6	1.55	+	3.87	0.00716	0.0282
Cellular amino acid biosynthetic process (GO:0008652)	61	8	2.55	+	3.14	0.00628	0.0264									Cellular amino acid biosynthetic process (GO:0008652)	61	9	2.63	+	3.43	0.00227	0.0115
Cell communication (GO:0007154)	3028	93	126.63	-	0.73	0.0012	0.00665									Cell communication (GO:0007154)	3028	101	130.3	-	0.78	0.00585	0.0242
Cell recognition (GO:0008037)	143	0	5.98	-	< 0.01	0.00468	0.0208									Cell recognition (GO:0008037)	143	0	6.15	-	< 0.01	0.00479	0.0201
Complement activation (GO:0006956)	139	0	5.81	-	< 0.01	0.0073	0.0287									Complement activation (GO:0006956)	139	0	5.98	-	< 0.01	0.00466	0.0203
Gamete generation (GO:0007276)	137	0	5.73	-	< 0.01	0.00711	0.0285									Gamete generation (GO:0007276)	137	0	5.9	-	< 0.01	0.00749	0.0286
B cell mediated immunity (GO:0019724)	140	0	5.85	-	< 0.01	0.00741	0.0283									B cell mediated immunity (GO:0019724)	140	0	6.02	-	< 0.01	0.00467	0.02
Monosaccharide metabolic process (GO:0005996)	99	11	4.14	+	2.66	0.00471	0.0205									Nervous system development (GO:0007399)	231	19	9.94	+	1.91	0.00976	0.0367
Lipid metabolic process (GO:0006629)	620	40	25.93	+	1.54	0.0114	0.0402
Phagocytosis (GO:0006909)	221	2	9.24	-	0.22	0.00962	0.035

## Sheet: Molecular Function
Up and Down regulated GO terms in MSN								Up and Down regulated GO term in ZnO								Up and Down regulated GO term in MWCNT
PANTHER GO-Slim Molecular Function	Mus musculus - REFLIST (22262)	Client Text Box Input (931)	expected	over/under	fold Enrichment	raw P-value	FDR	PANTHER GO-Slim Molecular Function	Mus musculus - REFLIST (22262)	Client Text Box Input (931)	expected	over/under	fold Enrichment	raw P-value	FDR	PANTHER GO-Slim Molecular Function	Mus musculus - REFLIST (22262)	Client Text Box Input (931)	expected	over/under	fold Enrichment	raw P-value	FDR
Amino acid kinase activity (GO:0019202)	5	4	0.21	+	19.13	0.000276	0.00263	Amino acid kinase activity (GO:0019202)	5	4	0.17	+	24.2	0.000115	0.00129	Amino acid kinase activity (GO:0019202)	5	4	0.22	+	18.59	0.000307	0.00265
Phosphorylase activity (GO:0004645)	7	3	0.29	+	10.25	0.00626	0.0372	Phosphorylase activity (GO:0004645)	7	3	0.23	+	12.96	0.00331	0.0197	Phosphorylase activity (GO:0004645)	7	3	0.3	+	9.96	0.00676	0.0414
Peptidase inhibitor activity (GO:0030414)	75	15	3.14	+	4.78	2.78e-06	4.4e-05	Peptidase inhibitor activity (GO:0030414)	75	12	2.48	+	4.84	2.08e-05	0.000359	Peptidase inhibitor activity (GO:0030414)	75	15	3.23	+	4.65	3.88e-06	5.67e-05
Peroxidase activity (GO:0004601)	26	5	1.09	+	4.6	0.00735	0.0411	Peroxidase activity (GO:0004601)	26	5	0.86	+	5.82	0.00282	0.0185	Peroxidase activity (GO:0004601)	26	5	1.12	+	4.47	0.00823	0.0474
Motor activity (GO:0003774)	94	17	3.93	+	4.32	2.07e-06	3.58e-05	Motor activity (GO:0003774)	94	11	3.11	+	3.54	0.000544	0.0047	Motor activity (GO:0003774)	94	17	4.05	+	4.2	2.99e-06	4.74e-05
Antioxidant activity (GO:0016209)	34	6	1.42	+	4.22	0.00492	0.0301	Antioxidant activity (GO:0016209)	34	6	1.12	+	5.34	0.0016	0.0112	Antioxidant activity (GO:0016209)	34	6	1.46	+	4.1	0.00561	0.0368
ATPase activity, coupled to transmembrane movement of substances (GO:0042626)	82	14	3.43	+	4.08	2.86e-05	0.00032	ATPase activity, coupled to transmembrane movement of substances (GO:0042626)	82	12	2.71	+	4.43	4.56e-05	0.000667	ATPase activity, coupled to transmembrane movement of substances (GO:0042626)	82	15	3.53	+	4.25	1e-05	0.000119
Enzyme inhibitor activity (GO:0004857)	95	16	3.97	+	4.03	9.14e-06	0.000116	Enzyme inhibitor activity (GO:0004857)	95	13	3.14	+	4.14	4.18e-05	0.000662	Enzyme inhibitor activity (GO:0004857)	95	16	4.09	+	3.91	1.28e-05	0.000144
Aminoacyl-tRNA ligase activity (GO:0004812)	42	7	1.76	+	3.99	0.00324	0.022	Aminoacyl-tRNA ligase activity (GO:0004812)	42	7	1.39	+	5.04	0.000891	0.00736	Aminoacyl-tRNA ligase activity (GO:0004812)	42	7	1.81	+	3.87	0.00377	0.0256
Hydro-lyase activity (GO:0016836)	37	6	1.55	+	3.88	0.00706	0.0406	Hydro-lyase activity (GO:0016836)	1748	89	57.79	+	1.54	7.72e-05	0.000916	Hydro-lyase activity (GO:0016836)	37	6	1.59	+	3.77	0.00803	0.0477
Serine-type endopeptidase inhibitor activity (GO:0004867)	62	10	2.59	+	3.86	0.000581	0.00502	Serine-type endopeptidase inhibitor activity (GO:0004867)	62	8	2.05	+	3.9	0.00174	0.0118	Serine-type endopeptidase inhibitor activity (GO:0004867)	62	10	2.67	+	3.75	0.000718	0.00593
Hydrogen ion transmembrane transporter activity (GO:0015078)	72	11	3.01	+	3.65	0.000473	0.00428	Hydrogen ion transmembrane transporter activity (GO:0015078)	72	10	2.38	+	4.2	0.000284	0.00284	Hydrogen ion transmembrane transporter activity (GO:0015078)	72	12	3.1	+	3.87	0.000166	0.00158
Actin binding (GO:0003779)	136	19	5.69	+	3.34	1.53e-05	0.000181	Actin binding (GO:0003779)	136	17	4.5	+	3.78	8.6e-06	0.000163	Actin binding (GO:0003779)	136	19	5.85	+	3.25	2.23e-05	0.000235
Structural constituent of cytoskeleton (GO:0005200)	227	30	9.49	+	3.16	1.74e-07	4.14e-06	Structural constituent of cytoskeleton (GO:0005200)	227	24	7.5	+	3.2	1.99e-06	4.74e-05	Structural constituent of cytoskeleton (GO:0005200)	227	29	9.77	+	2.97	9.14e-07	2.17e-05
Cytoskeletal protein binding (GO:0008092)	254	33	10.62	+	3.11	6.14e-08	1.67e-06	Cytoskeletal protein binding (GO:0008092)	254	28	8.4	+	3.33	1.3e-07	4.13e-06	Cytoskeletal protein binding (GO:0008092)	254	32	10.93	+	2.93	3.35e-07	9.09e-06
Oxidoreductase activity (GO:0016491)	546	58	22.83	+	2.54	1.18e-09	5.59e-08	Oxidoreductase activity (GO:0016491)	546	52	18.05	+	2.88	7.72e-11	4.89e-09	Oxidoreductase activity (GO:0016491)	546	61	23.5	+	2.6	1.5e-10	7.11e-09
Ligase activity (GO:0016874)	269	28	11.25	+	2.49	3.25e-05	0.000325	Ligase activity (GO:0016874)	269	23	8.89	+	2.59	7.31e-05	0.000925	Ligase activity (GO:0016874)	269	26	11.58	+	2.25	0.000295	0.00267
Pyrophosphatase activity (GO:0016462)	627	63	26.22	+	2.4	1.32e-09	5.03e-08	Pyrophosphatase activity (GO:0016462)	627	48	20.73	+	2.32	2.98e-07	8.1e-06	Pyrophosphatase activity (GO:0016462)	627	65	26.98	+	2.41	6.69e-10	2.54e-08
Structural molecule activity (GO:0005198)	480	47	20.07	+	2.34	3.98e-07	8.4e-06	Structural molecule activity (GO:0005198)	480	37	15.87	+	2.33	5.75e-06	0.000121	Structural molecule activity (GO:0005198)	480	46	20.66	+	2.23	1.94e-06	3.68e-05
Cation transmembrane transporter activity (GO:0008324)	406	29	16.98	+	1.71	0.00888	0.0469	Cation transmembrane transporter activity (GO:0008324)	406	27	13.42	+	2.01	0.00124	0.00907	Cation transmembrane transporter activity (GO:0008324)	406	31	17.47	+	1.77	0.00332	0.0234
Enzyme regulator activity (GO:0030234)	522	47	21.83	+	2.15	3.61e-06	5.28e-05	Enzyme regulator activity (GO:0030234)	522	34	17.26	+	1.97	0.000336	0.00304	Enzyme regulator activity (GO:0030234)	522	47	22.46	+	2.09	8.36e-06	0.000106
Transporter activity (GO:0005215)	906	57	37.89	+	1.5	0.00327	0.0214	Transporter activity (GO:0005215)	906	52	29.95	+	1.74	0.000224	0.00237	Transporter activity (GO:0005215)	906	60	38.99	+	1.54	0.00162	0.0123
Catalytic activity (GO:0003824)	4214	296	176.23	+	1.68	6.27e-20	1.19e-17	Catalytic activity (GO:0003824)	4214	239	139.32	+	1.72	9.25e-18	1.76e-15	Catalytic activity (GO:0003824)	4214	305	181.34	+	1.68	1.35e-20	2.57e-18
Protein binding (GO:0005515)	2506	148	104.8	+	1.41	3.12e-05	0.00033	Protein binding (GO:0005515)	2506	120	82.85	+	1.45	5.78e-05	0.000784	Protein binding (GO:0005515)	2506	156	107.84	+	1.45	4.86e-06	6.6e-05
Binding (GO:0005488)	4894	249	204.67	+	1.22	0.00082	0.00649	Binding (GO:0005488)	4894	200	161.8	+	1.24	0.00114	0.00869	Binding (GO:0005488)	4894	263	210.6	+	1.25	9.8e-05	0.00098
Unclassified (UNCLASSIFIED)	12572	441	525.76	-	0.84	5.35e-08	1.69e-06	Unclassified (UNCLASSIFIED)	12572	333	415.64	-	0.8	2.14e-09	8.15e-08	Unclassified (UNCLASSIFIED)	12572	446	541.01	-	0.82	1.97e-09	6.22e-08
Receptor activity (GO:0004872)	1855	24	77.58	-	0.31	9.15e-13	5.8e-11	Receptor activity (GO:0004872)	1855	20	61.33	-	0.33	7.03e-10	3.34e-08	Receptor activity (GO:0004872)	1855	25	79.83	-	0.31	5.16e-13	4.9e-11
Signal transducer activity (GO:0004871)	1623	18	67.87	-	0.27	8.32e-13	7.9e-11	Signal transducer activity (GO:0004871)	1623	13	53.66	-	0.24	2.79e-11	2.65e-09	Signal transducer activity (GO:0004871)	1623	19	69.84	-	0.27	6.64e-13	4.21e-11
G-protein coupled receptor activity (GO:0004930)	409	1	17.1	-	0.06	1.44e-06	2.73e-05	G-protein coupled receptor activity (GO:0004930)	409	2	13.52	-	0.15	0.000312	0.00297	G-protein coupled receptor activity (GO:0004930)	409	1	17.6	-	0.06	9.86e-07	2.08e-05
Intermediate filament binding (GO:0019215)	11	4	0.46	+	8.7	0.00247	0.0174	Intermediate filament binding (GO:0019215)	11	4	0.36	+	11	0.00107	0.00848	Microtubule motor activity (GO:0003777)	77	11	3.31	+	3.32	0.000978	0.00774
Sequence-specific DNA binding transcription factor activity (GO:0003700)	736	15	30.78	-	0.49	0.00241	0.0183	Protein disulfide isomerase activity (GO:0003756)	9	3	0.3	+	10.08	0.00579	0.0333	Structural constituent of ribosome (GO:0003735)	149	14	6.41	+	2.18	0.00875	0.0489
Nucleic acid binding transcription factor activity (GO:0001071)	736	15	30.78	-	0.49	0.00241	0.0176	RNA binding (GO:0003723)	439	27	14.51	+	1.86	0.00309	0.0195	Transferase activity, transferring acyl groups (GO:0016746)	185	17	7.96	+	2.14	0.00627	0.0397
Microtubule motor activity (GO:0003777)	77	11	3.22	+	3.42	0.000782	0.00646	Transmembrane transporter activity (GO:0022857)	779	42	25.75	+	1.63	0.00317	0.0194	Hydrolase activity (GO:0016787)	1748	118	75.22	+	1.57	2.68e-06	4.64e-05
Nucleotide binding (GO:0000166)	136	13	5.69	+	2.29	0.00932	0.0478									Antigen binding (GO:0003823)	148	0	6.37	-	< 0.01	0.00313	0.0229
Structural constituent of ribosome (GO:0003735)	149	14	6.23	+	2.25	0.00737	0.04
Transferase activity, transferring acyl groups (GO:0016746)	185	16	7.74	+	2.07	0.00974	0.0487
Hydrolase activity (GO:0016787)	1748	114	73.1	+	1.56	6.21e-06	8.42e-05
Antigen binding (GO:0003823)	148	0	6.19	-	< 0.01	0.00487	0.0308

## Sheet: Pathways
Up and Down regulated GO terms in MSN								Up and Down regulated GO term in ZnO								Up and Down regulated GO term in MWCNT
PANTHER GO-Slim Pathways	Mus musculus - REFLIST (22262)	Client Text Box Input (931)	expected	over/under	fold Enrichment	raw P-value	FDR	PANTHER GO-Slim Pathways	Mus musculus - REFLIST (22262)	Client Text Box Input (931)	expected	over/under	fold Enrichment	raw P-value	FDR	PANTHER GO-Slim Pathways	Mus musculus - REFLIST (22262)	Client Text Box Input (931)	expected	over/under	fold Enrichment	raw P-value	FDR
TCA cycle (P00051)	11	6	0.46	+	13.04	3.48e-05	0.000946	TCA cycle (P00051)	11	4	0.36	+	11	0.00107	0.0218	TCA cycle (P00051)	11	6	0.47	+	12.68	4.06e-05	0.00132
Pyruvate metabolism (P02772)	12	7	0.5	+	13.95	5.42e-06	0.000177	Pyruvate metabolism (P02772)	12	4	0.4	+	10.08	0.00139	0.0252	Pyruvate metabolism (P02772)	12	6	0.52	+	11.62	5.88e-05	0.0016
Blood coagulation (P00011)	41	14	1.71	+	8.17	2.4e-08	1.96e-06	Blood coagulation (P00011)	41	10	1.36	+	7.38	4.13e-06	0.000337	Blood coagulation (P00011)	41	15	1.76	+	8.5	5.1e-09	4.16e-07
5-Hydroxytryptamine degredation (P04372)	20	5	0.84	+	5.98	0.0028	0.0415	5-Hydroxytryptamine degredation (P04372)	20	5	0.66	+	7.56	0.00103	0.0241	5-Hydroxytryptamine degredation (P04372)	20	5	0.86	+	5.81	0.00316	0.0396
Glycolysis (P00024)	25	6	1.05	+	5.74	0.00128	0.0232	Glycolysis (P00024)	25	5	0.83	+	6.05	0.00243	0.036	Glycolysis (P00024)	25	6	1.08	+	5.58	0.00147	0.02
Synaptic vesicle trafficking (P05734)	28	6	1.17	+	5.12	0.00211	0.0344	Synaptic vesicle trafficking (P05734)	28	5	0.93	+	5.4	0.00374	0.0435	Synaptic vesicle trafficking (P05734)	28	7	1.2	+	5.81	0.000486	0.0088
Nicotinic acetylcholine receptor signaling pathway (P00044)	96	17	4.01	+	4.23	2.66e-06	0.000109	Nicotinic acetylcholine receptor signaling pathway (P00044)	96	12	3.17	+	3.78	0.000177	0.00482	Nicotinic acetylcholine receptor signaling pathway (P00044)	96	16	4.13	+	3.87	1.44e-05	0.000588
Methylmalonyl pathway (P02755)	5	3	0.21	+	14.35	0.0031	0.0421	Vitamin D metabolism and pathway (P04396)	14	4	0.46	+	8.64	0.00222	0.0363	Methylmalonyl pathway (P02755)	5	3	0.22	+	13.94	0.00335	0.0391
Cytoskeletal regulation by Rho GTPase (P00016)	75	13	3.14	+	4.14	4.77e-05	0.00111	Plasminogen activating cascade (P00050)	15	4	0.5	+	8.07	0.00275	0.0344	Plasminogen activating cascade (P00050)	15	5	0.65	+	7.75	0.00109	0.0162
Unclassified (UNCLASSIFIED)	19845	732	829.92	-	0.88	1.73e-19	2.82e-17	Muscarinic acetylcholine receptor 1 and 3 signaling pathway (P00042)	51	7	1.69	+	4.15	0.00243	0.0331	Cytoskeletal regulation by Rho GTPase (P00016)	75	12	3.23	+	3.72	0.000233	0.00475
								CCKR signaling map (P06959)	152	16	5.03	+	3.18	0.000104	0.00422	CCKR signaling map (P06959)	152	17	6.54	+	2.6	0.000645	0.0105
								Unclassified (UNCLASSIFIED)	19845	575	656.09	-	0.88	4.28e-17	6.98e-15	Unclassified (UNCLASSIFIED)	19845	754	853.99	-	0.88	8.46e-20	1.38e-17
